# Supplementary material for: Maize miRNAs Might Regulate Human Genes Involved in Prostate Cancer: An In Silico Approach
Source: BioTech (Basel). 2025 Dec 3;14(4):95. doi: 10.3390/biotech14040095 (PMC12730536; doi:10.3390/biotech14040095)
Supplement: Supplementary file 1 [file biotech-14-00095-s001.zip]

Archive with 11 entries (10 files):
- Table S1.xlsx
- Table S2.pdf
- Table S3.xlsx
- Table S4.xlsx
- Table S5.xlsx
- __MACOSX/
- __MACOSX/._Table S1.xlsx
- __MACOSX/._Table S2.docx
- __MACOSX/._Table S3.xlsx
- __MACOSX/._Table S4.xlsx
- __MACOSX/._Table S5.xlsx
