# Supplementary material for: Maize miRNAs Might Regulate Human Genes Involved in Prostate Cancer: An In Silico Approach
Source: BioTech (Basel). 2025 Dec 3;14(4):95. doi: 10.3390/biotech14040095 (PMC12730536; doi:10.3390/biotech14040095)
Supplement: Supplementary file 1 [file biotech-14-00095-s001.zip › Table S1.xlsx]

## Sheet: Final_Results
Target gene	Target ID	miRNA (s)	MFE (kcal/mol)	Position	Region	Description
TMEM201	XM_054334896.1	zma-miR156d-5p*	-27.4	1599	CDS	Homo sapiens transmembrane protein 201 (TMEM201), transcript variant X4, mRNA
FAM13A	XM_011531516.2	zma-miR156d-5p*	-31.5	4741	3'UTR	Homo sapiens family with sequence similarity 13 member A (FAM13A), transcript variant X1, mRNA
TPBGL-AS1	XR_007082308.1	zma-miR156d-5p*	-30.5	1765	non-coding	Homo sapiens TPBGL antisense RNA 1 (TPBGL-AS1), transcript variant X1, ncRNA
ALG14	XM_005270582.5	zma-miR156d-5p*	-31.7	5184	3'UTR	Homo sapiens ALG14 UDP-N-acetylglucosaminyltransferase subunit (ALG14), transcript variant X1, mRNA
TTBK1	XM_017011367.2	zma-miR156d-5p*	-30	7223	3'UTR	Homo sapiens tau tubulin kinase 1 (TTBK1), transcript variant X5, mRNA
F11R	NM_001348091.2	zma-miR156d-5p*	-33.4	1337	3'UTR	Homo sapiens F11 receptor (F11R), transcript variant 6, mRNA
ZBTB40	XR_946804.2	zma-miR156d-5p*	-28.8	7029	non-coding	Homo sapiens zinc finger and BTB domain containing 40 (ZBTB40), transcript variant X2, misc_RNA
FAM13A	NM_001015045.3	zma-miR156d-5p*	-31.5	3899	3'UTR	Homo sapiens family with sequence similarity 13 member A (FAM13A), transcript variant 2, mRNA
LOC101930053	XR_001746604.2	zma-miR156d-5p*	-29.4	3535	non-coding	Homo sapiens uncharacterized lncRNA (LOC101930053), transcript variant X10, ncRNA
SFMBT2	XM_054366438.1	zma-miR156d-5p*	-28.4	27531	3'UTR	Homo sapiens Scm like with four mbt domains 2 (SFMBT2), transcript variant X6, mRNA
EXT2	XM_054367974.1	zma-miR156d-5p*	-31.3	9062	3'UTR	Homo sapiens exostosin glycosyltransferase 2 (EXT2), transcript variant X1, mRNA
MAPK11	XM_047441447.1	zma-miR156d-5p*	-28.6	1237	3'UTR	Homo sapiens mitogen-activated protein kinase 11 (MAPK11), transcript variant X1, mRNA
FAM13A	XM_054348698.1	zma-miR156d-5p*	-31.5	4902	3'UTR	Homo sapiens family with sequence similarity 13 member A (FAM13A), transcript variant X1, mRNA
TGOLN2	NM_006464.4	zma-miR156d-5p*	-25.9	3136	3'UTR	Homo sapiens trans-golgi network protein 2 (TGOLN2), transcript variant 1, mRNA
FAM13A	XM_011531519.4	zma-miR156d-5p*	-31.5	4484	3'UTR	Homo sapiens family with sequence similarity 13 member A (FAM13A), transcript variant X11, mRNA
MAPK11	XM_054325796.1	zma-miR156d-5p*	-28.6	1237	3'UTR	Homo sapiens mitogen-activated protein kinase 11 (MAPK11), transcript variant X1, mRNA
LOC105375321	XR_001744931.2	zma-miR156d-5p*	-28.6	2291	non-coding	Homo sapiens uncharacterized lncRNA (LOC105375321), transcript variant X1, ncRNA
FAM13A	XM_017007626.1	zma-miR156d-5p*	-31.5	4133	3'UTR	Homo sapiens family with sequence similarity 13 member A (FAM13A), transcript variant X10, mRNA
FAM13A	XM_011531517.3	zma-miR156d-5p*	-31.5	4786	3'UTR	Homo sapiens family with sequence similarity 13 member A (FAM13A), transcript variant X3, mRNA
LOC105375321	XR_007060354.1	zma-miR156d-5p*	-28.6	2048	non-coding	Homo sapiens uncharacterized lncRNA (LOC105375321), transcript variant X3, ncRNA
SFMBT2	XM_054366433.1	zma-miR156d-5p*	-28.4	7080	3'UTR	Homo sapiens Scm like with four mbt domains 2 (SFMBT2), transcript variant X1, mRNA
LOC101930053	XR_929429.2	zma-miR156d-5p*	-29.4	3040	non-coding	Homo sapiens uncharacterized lncRNA (LOC101930053), transcript variant X7, ncRNA
ZBTB40	NM_014870.4	zma-miR156d-5p*	-28.8	7206	3'UTR	Homo sapiens zinc finger and BTB domain containing 40 (ZBTB40), transcript variant 2, mRNA
TMEM201	XM_017000551.3	zma-miR156d-5p*	-27.4	1520	CDS	Homo sapiens transmembrane protein 201 (TMEM201), transcript variant X3, mRNA
LOC112268063	XR_007081190.1	zma-miR156d-5p*	-28.6	8243	non-coding	Homo sapiens uncharacterized lncRNA (LOC112268063), transcript variant X9, ncRNA
EXT2	NM_001389628.1	zma-miR156d-5p*	-31.3	9023	3'UTR	Homo sapiens exostosin glycosyltransferase 2 (EXT2), transcript variant 4, mRNA
LOC105375321	XR_007060355.1	zma-miR156d-5p*	-28.6	2867	non-coding	Homo sapiens uncharacterized lncRNA (LOC105375321), transcript variant X4, ncRNA
ZBTB40	XM_047436105.1	zma-miR156d-5p*	-28.8	7698	3'UTR	Homo sapiens zinc finger and BTB domain containing 40 (ZBTB40), transcript variant X3, mRNA
ZBTB40	NM_001330398.2	zma-miR156d-5p*	-28.8	6870	3'UTR	Homo sapiens zinc finger and BTB domain containing 40 (ZBTB40), transcript variant 3, mRNA
LOC124900623	XR_007058392.1	zma-miR156d-5p*	-27.3	9669	non-coding	Homo sapiens uncharacterized lncRNA (LOC124900623), transcript variant X1, ncRNA
ZBTB40	XM_054339944.1	zma-miR156d-5p*	-28.8	5776	3'UTR	Homo sapiens zinc finger and BTB domain containing 40 (ZBTB40), transcript variant X4, mRNA
TRAPPC9	XM_054361329.1	zma-miR156d-5p*	-29	18664	3'UTR	Homo sapiens trafficking protein particle complex subunit 9 (TRAPPC9), transcript variant X2, mRNA
SFMBT2	XM_054366439.1	zma-miR156d-5p*	-28.4	6350	3'UTR	Homo sapiens Scm like with four mbt domains 2 (SFMBT2), transcript variant X7, mRNA
EXT2	NM_001389630.1	zma-miR156d-5p*	-31.3	9113	3'UTR	Homo sapiens exostosin glycosyltransferase 2 (EXT2), transcript variant 5, mRNA
TRAPPC9	XM_054361330.1	zma-miR156d-5p*	-29	18637	3'UTR	Homo sapiens trafficking protein particle complex subunit 9 (TRAPPC9), transcript variant X3, mRNA
FAM13A	XM_005262683.4	zma-miR156d-5p*	-31.5	4786	3'UTR	Homo sapiens family with sequence similarity 13 member A (FAM13A), transcript variant X4, mRNA
GMPR	NM_006877.4	zma-miR156d-5p*	-29	1255	3'UTR	Homo sapiens guanosine monophosphate reductase (GMPR), mRNA
TGOLN2	NM_001368096.1	zma-miR156d-5p*	-25.9	3153	3'UTR	Homo sapiens trans-golgi network protein 2 (TGOLN2), transcript variant 3, B allele, mRNA
LOC105376494	XR_007080821.1	zma-miR156d-5p*	-27.3	387	non-coding	Homo sapiens uncharacterized lncRNA (LOC105376494), ncRNA
CCDC88C	NR_189159.1	zma-miR156d-5p*	-33.2	7670	non-coding	Homo sapiens coiled-coil domain containing 88C (CCDC88C), transcript variant 3, non-coding RNA
TGOLN2	NM_001206840.2	zma-miR156d-5p*	-25.9	3194	3'UTR	Homo sapiens trans-golgi network protein 2 (TGOLN2), transcript variant 2, A allele, mRNA
FAM13A	NM_001265579.2	zma-miR156d-5p*	-31.5	3815	3'UTR	Homo sapiens family with sequence similarity 13 member A (FAM13A), transcript variant 4, mRNA
LINC00312	NR_024065.3	zma-miR156d-5p*	-28.3	2239	non-coding	Homo sapiens long intergenic non-protein coding RNA 312 (LINC00312), long non-coding RNA
FAM13A	XM_054348706.1	zma-miR156d-5p*	-31.5	4702	3'UTR	Homo sapiens family with sequence similarity 13 member A (FAM13A), transcript variant X21, mRNA
F11R	NM_016946.6	zma-miR156d-5p*	-33.4	1484	3'UTR	Homo sapiens F11 receptor (F11R), transcript variant 1, mRNA
ZBTB40	XR_008486221.1	zma-miR156d-5p*	-28.8	7030	non-coding	Homo sapiens zinc finger and BTB domain containing 40 (ZBTB40), transcript variant X2, misc_RNA
FAM13A	NM_001265580.2	zma-miR156d-5p*	-31.5	3815	3'UTR	Homo sapiens family with sequence similarity 13 member A (FAM13A), transcript variant 5, mRNA
SFMBT2	XM_047425570.1	zma-miR156d-5p*	-28.4	6520	3'UTR	Homo sapiens Scm like with four mbt domains 2 (SFMBT2), transcript variant X5, mRNA
FAM13A	XM_011531518.2	zma-miR156d-5p*	-31.5	4440	3'UTR	Homo sapiens family with sequence similarity 13 member A (FAM13A), transcript variant X12, mRNA
TGOLN2	NM_001368095.1	zma-miR156d-5p*	-25.9	3194	3'UTR	Homo sapiens trans-golgi network protein 2 (TGOLN2), transcript variant 2, B allele, mRNA
FAM13A	XM_047449479.1	zma-miR156d-5p*	-31.5	4699	3'UTR	Homo sapiens family with sequence similarity 13 member A (FAM13A), transcript variant X2, mRNA
LOC101930053	XR_001746602.3	zma-miR156d-5p*	-29.4	2844	non-coding	Homo sapiens uncharacterized lncRNA (LOC101930053), transcript variant X5, ncRNA
FAM13A	XM_047449481.1	zma-miR156d-5p*	-31.5	4573	3'UTR	Homo sapiens family with sequence similarity 13 member A (FAM13A), transcript variant X8, mRNA
TMEM201	XM_054334897.1	zma-miR156d-5p*	-28.5	1401	CDS	Homo sapiens transmembrane protein 201 (TMEM201), transcript variant X5, mRNA
LOC105376494	XR_930820.3	zma-miR156d-5p*	-27.3	387	non-coding	Homo sapiens uncharacterized lncRNA (LOC105376494), ncRNA
TMEM201	XM_054334895.1	zma-miR156d-5p*	-27.4	1520	CDS	Homo sapiens transmembrane protein 201 (TMEM201), transcript variant X3, mRNA
SFMBT2	XM_054366436.1	zma-miR156d-5p*	-28.4	6371	3'UTR	Homo sapiens Scm like with four mbt domains 2 (SFMBT2), transcript variant X4, mRNA
LOC105375321	XR_007060353.1	zma-miR156d-5p*	-28.6	3742	non-coding	Homo sapiens uncharacterized lncRNA (LOC105375321), transcript variant X2, ncRNA
LOC101930053	XR_428440.3	zma-miR156d-5p*	-29.4	3044	non-coding	Homo sapiens uncharacterized lncRNA (LOC101930053), transcript variant X1, ncRNA
SFMBT2	NM_001018039.1	zma-miR156d-5p*	-28.4	6856	3'UTR	Homo sapiens Scm like with four mbt domains 2 (SFMBT2), transcript variant 2, mRNA
CCDC88C	XM_054376142.1	zma-miR156d-5p*	-33.2	6951	3'UTR	Homo sapiens coiled-coil domain containing 88C (CCDC88C), transcript variant X2, mRNA
SFMBT2	XM_047425567.1	zma-miR156d-5p*	-28.4	7080	3'UTR	Homo sapiens Scm like with four mbt domains 2 (SFMBT2), transcript variant X1, mRNA
KIF5A	NM_004984.4	zma-miR156d-5p*	-31.1	3524	3'UTR	Homo sapiens kinesin family member 5A (KIF5A), transcript variant 1, mRNA
LOC112268063	XR_007081188.1	zma-miR156d-5p*	-28.6	8780	non-coding	Homo sapiens uncharacterized lncRNA (LOC112268063), transcript variant X7, ncRNA
SFMBT2	NM_001387889.1	zma-miR156d-5p*	-28.4	6990	3'UTR	Homo sapiens Scm like with four mbt domains 2 (SFMBT2), transcript variant 3, mRNA
TTBK1	XM_054356569.1	zma-miR156d-5p*	-30	7237	3'UTR	Homo sapiens tau tubulin kinase 1 (TTBK1), transcript variant X5, mRNA
FAM13A	XM_054348710.1	zma-miR156d-5p*	-31.5	4588	3'UTR	Homo sapiens family with sequence similarity 13 member A (FAM13A), transcript variant X11, mRNA
FAM13A	NM_014883.4	zma-miR156d-5p*	-31.5	4870	3'UTR	Homo sapiens family with sequence similarity 13 member A (FAM13A), transcript variant 1, mRNA
F11R	NM_001382727.1	zma-miR156d-5p*	-33.4	1568	3'UTR	Homo sapiens F11 receptor (F11R), transcript variant 7, mRNA
CCDC88C	NR_189158.1	zma-miR156d-5p*	-33.2	7375	non-coding	Homo sapiens coiled-coil domain containing 88C (CCDC88C), transcript variant 2, non-coding RNA
FAM13A	XM_047449487.1	zma-miR156d-5p*	-31.5	3731	3'UTR	Homo sapiens family with sequence similarity 13 member A (FAM13A), transcript variant X19, mRNA
LOC112268063	XR_007081186.1	zma-miR156d-5p*	-28.6	10862	non-coding	Homo sapiens uncharacterized lncRNA (LOC112268063), transcript variant X5, ncRNA
EXT2	NM_207122.2	zma-miR156d-5p*	-31.3	9074	3'UTR	Homo sapiens exostosin glycosyltransferase 2 (EXT2), transcript variant 2, mRNA
TPBGL-AS1	XR_007082311.1	zma-miR156d-5p*	-30.5	1564	non-coding	Homo sapiens TPBGL antisense RNA 1 (TPBGL-AS1), transcript variant X4, ncRNA
FAM13A	XM_054348700.1	zma-miR156d-5p*	-31.5	4860	3'UTR	Homo sapiens family with sequence similarity 13 member A (FAM13A), transcript variant X2, mRNA
FAM13A	XM_054348707.1	zma-miR156d-5p*	-31.5	4734	3'UTR	Homo sapiens family with sequence similarity 13 member A (FAM13A), transcript variant X8, mRNA
TPBGL-AS1	XR_007062781.1	zma-miR156d-5p*	-30.5	1564	non-coding	Homo sapiens TPBGL antisense RNA 1 (TPBGL-AS1), transcript variant X4, ncRNA
MAPK11	NM_002751.7	zma-miR156d-5p*	-28.6	1538	3'UTR	Homo sapiens mitogen-activated protein kinase 11 (MAPK11), transcript variant 1, mRNA
EXT2	XM_047426529.1	zma-miR156d-5p*	-31.3	9280	3'UTR	Homo sapiens exostosin glycosyltransferase 2 (EXT2), transcript variant X3, mRNA
FAM13A	XM_047449485.1	zma-miR156d-5p*	-31.5	3983	3'UTR	Homo sapiens family with sequence similarity 13 member A (FAM13A), transcript variant X16, mRNA
SFMBT2	NM_001029880.3	zma-miR156d-5p*	-28.4	6962	3'UTR	Homo sapiens Scm like with four mbt domains 2 (SFMBT2), transcript variant 1, mRNA
FAM13A	XM_017007624.3	zma-miR156d-5p*	-31.5	4744	3'UTR	Homo sapiens family with sequence similarity 13 member A (FAM13A), transcript variant X5, mRNA
SFMBT2	XM_047425571.1	zma-miR156d-5p*	-28.4	27642	3'UTR	Homo sapiens Scm like with four mbt domains 2 (SFMBT2), transcript variant X6, mRNA
EXT2	XM_047426528.1	zma-miR156d-5p*	-31.3	9235	3'UTR	Homo sapiens exostosin glycosyltransferase 2 (EXT2), transcript variant X2, mRNA
TMEM201	XM_054334898.1	zma-miR156d-5p*	-27.4	1489	CDS	Homo sapiens transmembrane protein 201 (TMEM201), transcript variant X6, mRNA
FAM13A	NM_001265578.2	zma-miR156d-5p*	-31.5	3857	3'UTR	Homo sapiens family with sequence similarity 13 member A (FAM13A), transcript variant 3, mRNA
LVRN	XM_054352021.1	zma-miR156d-5p*	-29.1	181	5'UTR	Homo sapiens laeverin (LVRN), transcript variant X6, mRNA
EXT2	XM_054367976.1	zma-miR156d-5p*	-31.3	8918	3'UTR	Homo sapiens exostosin glycosyltransferase 2 (EXT2), transcript variant X4, mRNA
ALG14	XM_054334875.1	zma-miR156d-5p*	-31.7	5184	3'UTR	Homo sapiens ALG14 UDP-N-acetylglucosaminyltransferase subunit (ALG14), transcript variant X1, mRNA
TMEM201	XM_054334894.1	zma-miR156d-5p*	-28.5	1401	CDS	Homo sapiens transmembrane protein 201 (TMEM201), transcript variant X2, mRNA
SFMBT2	XM_047425573.1	zma-miR156d-5p*	-28.4	6350	3'UTR	Homo sapiens Scm like with four mbt domains 2 (SFMBT2), transcript variant X7, mRNA
TRAPPC9	XM_054361332.1	zma-miR156d-5p*	-29	18471	3'UTR	Homo sapiens trafficking protein particle complex subunit 9 (TRAPPC9), transcript variant X5, mRNA
LOC101930053	XR_929430.2	zma-miR156d-5p*	-29.4	2900	non-coding	Homo sapiens uncharacterized lncRNA (LOC101930053), transcript variant X6, ncRNA
LOC124900623	XR_007075200.1	zma-miR156d-5p*	-27.3	9668	non-coding	Homo sapiens uncharacterized lncRNA (LOC124900623), transcript variant X3, ncRNA
TMEM201	XM_017000552.3	zma-miR156d-5p*	-27.4	1599	CDS	Homo sapiens transmembrane protein 201 (TMEM201), transcript variant X4, mRNA
CAPN13	XR_939742.3	zma-miR156d-5p*	-26.8	2436	non-coding	Homo sapiens calpain 13 (CAPN13), transcript variant X4, misc_RNA
TMEM201	NM_001130924.3	zma-miR156d-5p*	-27.4	1489	CDS	Homo sapiens transmembrane protein 201 (TMEM201), transcript variant 1, mRNA
LMCD1	NM_001278233.2	zma-miR156d-5p*	-28.3	7547	3'UTR	Homo sapiens LIM and cysteine rich domains 1 (LMCD1), transcript variant 2, mRNA
TGOLN2	NM_001206841.2	zma-miR156d-5p*	-25.9	3153	3'UTR	Homo sapiens trans-golgi network protein 2 (TGOLN2), transcript variant 3, A allele, mRNA
FAM13A	XM_006714057.4	zma-miR156d-5p*	-31.5	4157	3'UTR	Homo sapiens family with sequence similarity 13 member A (FAM13A), transcript variant X14, mRNA
ZBTB40	XM_054339943.1	zma-miR156d-5p*	-28.8	7699	3'UTR	Homo sapiens zinc finger and BTB domain containing 40 (ZBTB40), transcript variant X3, mRNA
CCDC88C	XM_054376141.1	zma-miR156d-5p*	-33.2	7062	3'UTR	Homo sapiens coiled-coil domain containing 88C (CCDC88C), transcript variant X1, mRNA
LVRN	XM_047416918.1	zma-miR156d-5p*	-29.1	189	5'UTR	Homo sapiens laeverin (LVRN), transcript variant X6, mRNA
SFMBT2	XM_006717490.2	zma-miR156d-5p*	-28.4	6731	3'UTR	Homo sapiens Scm like with four mbt domains 2 (SFMBT2), transcript variant X3, mRNA
FAM13A	XM_054348715.1	zma-miR156d-5p*	-31.5	3773	3'UTR	Homo sapiens family with sequence similarity 13 member A (FAM13A), transcript variant X18, mRNA
FAM13A	XM_047449483.1	zma-miR156d-5p*	-31.5	4356	3'UTR	Homo sapiens family with sequence similarity 13 member A (FAM13A), transcript variant X13, mRNA
TGOLN2	NM_001206844.2	zma-miR156d-5p*	-25.9	2962	3'UTR	Homo sapiens trans-golgi network protein 2 (TGOLN2), transcript variant 4, mRNA
F11R	NM_001382730.1	zma-miR156d-5p*	-33.4	1469	3'UTR	Homo sapiens F11 receptor (F11R), transcript variant 8, mRNA
FAM13A	XM_054348713.1	zma-miR156d-5p*	-31.5	5658	3'UTR	Homo sapiens family with sequence similarity 13 member A (FAM13A), transcript variant X15, mRNA
TPBGL-AS1	XR_950304.4	zma-miR156d-5p*	-30.5	1765	non-coding	Homo sapiens TPBGL antisense RNA 1 (TPBGL-AS1), transcript variant X1, ncRNA
LOC124906001	XR_007072034.1	zma-miR156d-5p*	-34.9	9572	non-coding	Homo sapiens uncharacterized lncRNA (LOC124906001), ncRNA
F11R	NM_001382733.1	zma-miR156d-5p*	-33.4	1454	3'UTR	Homo sapiens F11 receptor (F11R), transcript variant 9, mRNA
FAM13A	XM_047449484.1	zma-miR156d-5p*	-31.5	4068	3'UTR	Homo sapiens family with sequence similarity 13 member A (FAM13A), transcript variant X15, mRNA
TMEM201	XM_054334893.1	zma-miR156d-5p*	-27.4	1489	CDS	Homo sapiens transmembrane protein 201 (TMEM201), transcript variant X1, mRNA
CCDC15	NM_025004.3	zma-miR156d-5p*	-28	3212	3'UTR	Homo sapiens coiled-coil domain containing 15 (CCDC15), mRNA
FAM13A	XM_054348716.1	zma-miR156d-5p*	-31.5	3731	3'UTR	Homo sapiens family with sequence similarity 13 member A (FAM13A), transcript variant X19, mRNA
FAM13A	XM_054348699.1	zma-miR156d-5p*	-31.5	4828	3'UTR	Homo sapiens family with sequence similarity 13 member A (FAM13A), transcript variant X20, mRNA
FAM13A	XM_047449480.1	zma-miR156d-5p*	-31.5	4744	3'UTR	Homo sapiens family with sequence similarity 13 member A (FAM13A), transcript variant X6, mRNA
FAM13A	XM_017007633.3	zma-miR156d-5p*	-31.5	3984	3'UTR	Homo sapiens family with sequence similarity 13 member A (FAM13A), transcript variant X17, mRNA
SFMBT2	XM_047425569.1	zma-miR156d-5p*	-28.4	6371	3'UTR	Homo sapiens Scm like with four mbt domains 2 (SFMBT2), transcript variant X4, mRNA
CCDC88C	XM_047431418.1	zma-miR156d-5p*	-33.2	6866	3'UTR	Homo sapiens coiled-coil domain containing 88C (CCDC88C), transcript variant X2, mRNA
ZBTB40	XM_011542500.3	zma-miR156d-5p*	-28.8	5775	3'UTR	Homo sapiens zinc finger and BTB domain containing 40 (ZBTB40), transcript variant X4, mRNA
ZBTB40	NM_001083621.2	zma-miR156d-5p*	-28.8	7494	3'UTR	Homo sapiens zinc finger and BTB domain containing 40 (ZBTB40), transcript variant 1, mRNA
KIF5A	NM_001354705.2	zma-miR156d-5p*	-31.1	3257	3'UTR	Homo sapiens kinesin family member 5A (KIF5A), transcript variant 2, mRNA
EXT2	NM_001178083.3	zma-miR156d-5p*	-31.3	9104	3'UTR	Homo sapiens exostosin glycosyltransferase 2 (EXT2), transcript variant 3, mRNA
EXT2	XM_011519950.2	zma-miR156d-5p*	-31.3	9063	3'UTR	Homo sapiens exostosin glycosyltransferase 2 (EXT2), transcript variant X1, mRNA
TMEM201	XM_017000550.2	zma-miR156d-5p*	-28.5	1401	CDS	Homo sapiens transmembrane protein 201 (TMEM201), transcript variant X2, mRNA
CCDC88C	XM_011536796.3	zma-miR156d-5p*	-33.2	7262	3'UTR	Homo sapiens coiled-coil domain containing 88C (CCDC88C), transcript variant X1, mRNA
ZBTB40	XM_011542499.3	zma-miR156d-5p*	-28.8	7158	3'UTR	Homo sapiens zinc finger and BTB domain containing 40 (ZBTB40), transcript variant X1, mRNA
SFMBT2	XM_054366435.1	zma-miR156d-5p*	-28.4	6731	3'UTR	Homo sapiens Scm like with four mbt domains 2 (SFMBT2), transcript variant X3, mRNA
LMCD1	NM_001278234.2	zma-miR156d-5p*	-28.3	7380	3'UTR	Homo sapiens LIM and cysteine rich domains 1 (LMCD1), transcript variant 3, mRNA
TMEM201	XM_017000549.2	zma-miR156d-5p*	-27.4	1489	CDS	Homo sapiens transmembrane protein 201 (TMEM201), transcript variant X1, mRNA
LOC107985020	XR_001752962.2	zma-miR156d-5p*	-28.6	111	non-coding	Homo sapiens uncharacterized lncRNA (LOC107985020), transcript variant X2, ncRNA
ZBTB40	XM_054339942.1	zma-miR156d-5p*	-28.8	7241	3'UTR	Homo sapiens zinc finger and BTB domain containing 40 (ZBTB40), transcript variant X1, mRNA
FAM13A	XM_017007625.1	zma-miR156d-5p*	-31.5	4499	3'UTR	Homo sapiens family with sequence similarity 13 member A (FAM13A), transcript variant X7, mRNA
LOC101930053	XR_929428.2	zma-miR156d-5p*	-29.4	3087	non-coding	Homo sapiens uncharacterized lncRNA (LOC101930053), transcript variant X3, ncRNA
SFMBT2	XM_054366434.1	zma-miR156d-5p*	-28.4	6836	3'UTR	Homo sapiens Scm like with four mbt domains 2 (SFMBT2), transcript variant X2, mRNA
LOC101930053	XR_929431.2	zma-miR156d-5p*	-29.4	2879	non-coding	Homo sapiens uncharacterized lncRNA (LOC101930053), transcript variant X9, ncRNA
LOC112268063	XR_007081189.1	zma-miR156d-5p*	-28.6	8158	non-coding	Homo sapiens uncharacterized lncRNA (LOC112268063), transcript variant X8, ncRNA
LOC105373331	XR_938576.1	zma-miR156d-5p*	-31.8	411	non-coding	Homo sapiens uncharacterized lncRNA (LOC105373331), ncRNA
SFMBT2	XM_047425568.1	zma-miR156d-5p*	-28.4	6836	3'UTR	Homo sapiens Scm like with four mbt domains 2 (SFMBT2), transcript variant X2, mRNA
TMEM201	XM_006710417.4	zma-miR156d-5p*	-28.5	1401	CDS	Homo sapiens transmembrane protein 201 (TMEM201), transcript variant X5, mRNA
KCNIP4-IT1	NR_002813.1	zma-miR156d-5p*	-30.4	2020	non-coding	Homo sapiens KCNIP4 intronic transcript 1 (KCNIP4-IT1), long non-coding RNA
TMEM201	XM_047448441.1	zma-miR156d-5p*	-27.4	1489	CDS	Homo sapiens transmembrane protein 201 (TMEM201), transcript variant X6, mRNA
FAM13A	XM_047449482.1	zma-miR156d-5p*	-31.5	4660	3'UTR	Homo sapiens family with sequence similarity 13 member A (FAM13A), transcript variant X9, mRNA
LMCD1	NM_014583.4	zma-miR156d-5p*	-28.3	7636	3'UTR	Homo sapiens LIM and cysteine rich domains 1 (LMCD1), transcript variant 1, mRNA
FAM13A	XM_017007634.3	zma-miR156d-5p*	-31.5	3773	3'UTR	Homo sapiens family with sequence similarity 13 member A (FAM13A), transcript variant X18, mRNA
SFMBT2	NM_001387890.1	zma-miR156d-5p*	-28.4	6799	3'UTR	Homo sapiens Scm like with four mbt domains 2 (SFMBT2), transcript variant 4, mRNA
SFMBT2	NM_001387891.1	zma-miR156d-5p*	-28.4	6854	3'UTR	Homo sapiens Scm like with four mbt domains 2 (SFMBT2), transcript variant 5, mRNA
EXT2	XM_054367975.1	zma-miR156d-5p*	-31.3	9234	3'UTR	Homo sapiens exostosin glycosyltransferase 2 (EXT2), transcript variant X2, mRNA
F11R	NM_001382734.1	zma-miR156d-5p*	-33.4	1415	3'UTR	Homo sapiens F11 receptor (F11R), transcript variant 10, mRNA
SFMBT2	XM_054366437.1	zma-miR156d-5p*	-28.4	6520	3'UTR	Homo sapiens Scm like with four mbt domains 2 (SFMBT2), transcript variant X5, mRNA
CCDC88C	NM_001080414.4	zma-miR156d-5p*	-33.2	7228	3'UTR	Homo sapiens coiled-coil domain containing 88C (CCDC88C), transcript variant 1, mRNA
EXT2	XM_047426530.1	zma-miR156d-5p*	-31.3	8919	3'UTR	Homo sapiens exostosin glycosyltransferase 2 (EXT2), transcript variant X4, mRNA
TRAPPC9	XM_054361333.1	zma-miR156d-5p*	-29	18444	3'UTR	Homo sapiens trafficking protein particle complex subunit 9 (TRAPPC9), transcript variant X6, mRNA
TTN	XM_054343662.1	zma-miR156d-5p*	-27.5	85383	CDS	Homo sapiens titin (TTN), transcript variant X9, mRNA
TTN	XM_054343655.1	zma-miR156d-5p*	-27.5	88827	CDS	Homo sapiens titin (TTN), transcript variant X2, mRNA
TTN	NM_133378.4	zma-miR156d-5p*	-27.5	86118	CDS	Homo sapiens titin (TTN), transcript variant N2-A, mRNA
LOC101928415	XR_001755805.2	zma-miR156d-5p*	-26.2	711	non-coding	Homo sapiens uncharacterized lncRNA (LOC101928415), transcript variant X1, ncRNA
TTN	XM_017004821.1	zma-miR156d-5p*	-27.5	88110	CDS	Homo sapiens titin (TTN), transcript variant X6, mRNA
TTN	XM_054343660.1	zma-miR156d-5p*	-27.5	87366	CDS	Homo sapiens titin (TTN), transcript variant X7, mRNA
TTN	XM_024453098.1	zma-miR156d-5p*	-27.5	84954	CDS	Homo sapiens titin (TTN), transcript variant X12, mRNA
TTN	XM_047445663.1	zma-miR156d-5p*	-27.5	87366	CDS	Homo sapiens titin (TTN), transcript variant X7, mRNA
TTN	XM_047445665.1	zma-miR156d-5p*	-27.5	85806	CDS	Homo sapiens titin (TTN), transcript variant X8, mRNA
TTN	XM_017004820.1	zma-miR156d-5p*	-27.5	88113	CDS	Homo sapiens titin (TTN), transcript variant X5, mRNA
ADGRD1	XM_054371794.1	zma-miR156d-5p*	-25.2	4384	3'UTR	Homo sapiens adhesion G protein-coupled receptor D1 (ADGRD1), transcript variant X7, mRNA
ADGRD1	XM_054371797.1	zma-miR156d-5p*	-25.2	4288	3'UTR	Homo sapiens adhesion G protein-coupled receptor D1 (ADGRD1), transcript variant X10, mRNA
EML4	XM_047443954.1	zma-miR156d-5p*	-27.3	8554	5'UTR	Homo sapiens EMAP like 4 (EML4), transcript variant X4, mRNA
TTN	XM_054343659.1	zma-miR156d-5p*	-27.5	88110	CDS	Homo sapiens titin (TTN), transcript variant X6, mRNA
TTN	XM_054343654.1	zma-miR156d-5p*	-27.5	92715	CDS	Homo sapiens titin (TTN), transcript variant X1, mRNA
TTN	XM_054343654.1	zma-miR156d-5p*	-25.5	100217	CDS	Homo sapiens titin (TTN), transcript variant X1, mRNA
TTN	XM_047445660.1	zma-miR156d-5p*	-27.5	88827	CDS	Homo sapiens titin (TTN), transcript variant X2, mRNA
LOC102723436	XR_007070447.1	zma-miR156d-5p*	-26.6	282	non-coding	Homo sapiens uncharacterized lncRNA (LOC102723436), transcript variant X4, ncRNA
ADGRD1	XM_011538209.2	zma-miR156d-5p*	-25.2	4315	3'UTR	Homo sapiens adhesion G protein-coupled receptor D1 (ADGRD1), transcript variant X8, mRNA
TTN	XM_054343664.1	zma-miR156d-5p*	-27.5	85035	CDS	Homo sapiens titin (TTN), transcript variant X11, mRNA
TTN	XM_017004823.1	zma-miR156d-5p*	-27.5	66768	CDS	Homo sapiens titin (TTN), transcript variant X13, mRNA
TTN	NM_133437.4	zma-miR156d-5p*	-27.5	67203	CDS	Homo sapiens titin (TTN), transcript variant novex-2, mRNA
ADGRD1	XM_011538204.2	zma-miR156d-5p*	-25.2	4726	3'UTR	Homo sapiens adhesion G protein-coupled receptor D1 (ADGRD1), transcript variant X1, mRNA
TTN	NM_003319.4	zma-miR156d-5p*	-27.5	66627	CDS	Homo sapiens titin (TTN), transcript variant N2-B, mRNA
ADGRD1	XM_011538208.2	zma-miR156d-5p*	-25.2	4384	3'UTR	Homo sapiens adhesion G protein-coupled receptor D1 (ADGRD1), transcript variant X7, mRNA
TTN	NM_133432.3	zma-miR156d-5p*	-27.5	67002	CDS	Homo sapiens titin (TTN), transcript variant novex-1, mRNA
TTN	XM_054343666.1	zma-miR156d-5p*	-27.5	66768	CDS	Homo sapiens titin (TTN), transcript variant X13, mRNA
ADGRD1	XM_054371791.1	zma-miR156d-5p*	-25.2	4543	3'UTR	Homo sapiens adhesion G protein-coupled receptor D1 (ADGRD1), transcript variant X4, mRNA
LINC02681	NR_120621.1	zma-miR156d-5p*	-26	1372	non-coding	Homo sapiens long intergenic non-protein coding RNA 2681 (LINC02681), long non-coding RNA
TTN	XM_054343656.1	zma-miR156d-5p*	-27.5	88491	CDS	Homo sapiens titin (TTN), transcript variant X3, mRNA
TTN	XM_017004822.1	zma-miR156d-5p*	-27.5	85152	CDS	Homo sapiens titin (TTN), transcript variant X10, mRNA
ADGRD1	XM_054371788.1	zma-miR156d-5p*	-25.2	4726	3'UTR	Homo sapiens adhesion G protein-coupled receptor D1 (ADGRD1), transcript variant X1, mRNA
TTN	NM_001256850.1	zma-miR156d-5p*	-27.5	88899	CDS	Homo sapiens titin (TTN), transcript variant N2BA, mRNA
ADGRD1	XM_054371790.1	zma-miR156d-5p*	-25.2	4603	3'UTR	Homo sapiens adhesion G protein-coupled receptor D1 (ADGRD1), transcript variant X3, mRNA
TTN	XM_054343665.1	zma-miR156d-5p*	-27.5	84954	CDS	Homo sapiens titin (TTN), transcript variant X12, mRNA
TTN	XM_047445668.1	zma-miR156d-5p*	-27.5	85383	CDS	Homo sapiens titin (TTN), transcript variant X9, mRNA
ADGRD1	XM_047428719.1	zma-miR156d-5p*	-25.2	4288	3'UTR	Homo sapiens adhesion G protein-coupled receptor D1 (ADGRD1), transcript variant X10, mRNA
ADGRD1	NM_198827.5	zma-miR156d-5p*	-25.2	4723	3'UTR	Homo sapiens adhesion G protein-coupled receptor D1 (ADGRD1), transcript variant 1, mRNA
ADGRD1	XM_011538206.2	zma-miR156d-5p*	-25.2	4603	3'UTR	Homo sapiens adhesion G protein-coupled receptor D1 (ADGRD1), transcript variant X3, mRNA
TTN	XM_054343658.1	zma-miR156d-5p*	-27.5	88113	CDS	Homo sapiens titin (TTN), transcript variant X5, mRNA
ADGRD1	NM_001330497.2	zma-miR156d-5p*	-25.2	4819	3'UTR	Homo sapiens adhesion G protein-coupled receptor D1 (ADGRD1), transcript variant 2, mRNA
LOC124900486	XR_007091167.1	zma-miR156d-5p*	-27.8	17881	non-coding	Homo sapiens uncharacterized lncRNA (LOC124900486), transcript variant X3, ncRNA
TTN	NM_001267550.2	zma-miR156d-5p*	-27.5	93822	CDS	Homo sapiens titin (TTN), transcript variant IC, mRNA
TTN	NM_001267550.2	zma-miR156d-5p*	-25.5	101324	CDS	Homo sapiens titin (TTN), transcript variant IC, mRNA
TTN	XM_017004819.1	zma-miR156d-5p*	-27.5	92715	CDS	Homo sapiens titin (TTN), transcript variant X1, mRNA
TTN	XM_017004819.1	zma-miR156d-5p*	-25.5	100217	CDS	Homo sapiens titin (TTN), transcript variant X1, mRNA
TTN	XM_024453097.1	zma-miR156d-5p*	-27.5	85035	CDS	Homo sapiens titin (TTN), transcript variant X11, mRNA
ADGRD1	XM_054371795.1	zma-miR156d-5p*	-25.2	4315	3'UTR	Homo sapiens adhesion G protein-coupled receptor D1 (ADGRD1), transcript variant X8, mRNA
LOC101928415	XR_007091184.1	zma-miR156d-5p*	-26.2	711	non-coding	Homo sapiens uncharacterized lncRNA (LOC101928415), transcript variant X1, ncRNA
ADGRD1	XM_011538205.2	zma-miR156d-5p*	-25.2	4639	3'UTR	Homo sapiens adhesion G protein-coupled receptor D1 (ADGRD1), transcript variant X2, mRNA
LOC101928415	XR_007091185.1	zma-miR156d-5p*	-26.2	508	non-coding	Homo sapiens uncharacterized lncRNA (LOC101928415), transcript variant X2, ncRNA
TTN	XM_054343663.1	zma-miR156d-5p*	-27.5	85152	CDS	Homo sapiens titin (TTN), transcript variant X10, mRNA
TTN	XM_024453095.1	zma-miR156d-5p*	-27.5	88260	CDS	Homo sapiens titin (TTN), transcript variant X4, mRNA
TTN	XM_047445661.1	zma-miR156d-5p*	-27.5	88491	CDS	Homo sapiens titin (TTN), transcript variant X3, mRNA
TTN	XM_054343661.1	zma-miR156d-5p*	-27.5	85806	CDS	Homo sapiens titin (TTN), transcript variant X8, mRNA
TTN	XM_054343667.1	zma-miR156d-5p*	-27.5	66717	CDS	Homo sapiens titin (TTN), transcript variant X14, mRNA
TTN	XM_054343657.1	zma-miR156d-5p*	-27.5	88260	CDS	Homo sapiens titin (TTN), transcript variant X4, mRNA
LOC101928415	XR_001755808.2	zma-miR156d-5p*	-26.2	508	non-coding	Homo sapiens uncharacterized lncRNA (LOC101928415), transcript variant X2, ncRNA
ADGRD1	XM_054371789.1	zma-miR156d-5p*	-25.2	4639	3'UTR	Homo sapiens adhesion G protein-coupled receptor D1 (ADGRD1), transcript variant X2, mRNA
TTN	XM_024453099.1	zma-miR156d-5p*	-27.5	66717	CDS	Homo sapiens titin (TTN), transcript variant X14, mRNA
ADGRD1	XM_005253566.2	zma-miR156d-5p*	-25.2	4543	3'UTR	Homo sapiens adhesion G protein-coupled receptor D1 (ADGRD1), transcript variant X4, mRNA
ERN1..	NM_001433.5	zma-miR156d-5p*	-29.5	5367	3'UTR	Homo sapiens endoplasmic reticulum to nucleus signaling 1 (ERN1), mRNA
BTBD7	XM_047431565.1	zma-miR156d-5p*	-28.5	23663	5'UTR	Homo sapiens BTB domain containing 7 (BTBD7), transcript variant X1, mRNA
BTBD7	XM_047431567.1	zma-miR156d-5p*	-28.5	23663	5'UTR	Homo sapiens BTB domain containing 7 (BTBD7), transcript variant X5, mRNA
BIRC6	NM_016252.4	zma-miR164a-5p*	-28.7	6	5'UTR	Homo sapiens baculoviral IAP repeat containing 6 (BIRC6), transcript variant 1, mRNA
SYNE1	XM_054354913.1	zma-miR164a-5p*	-36.7	11610	CDS	Homo sapiens spectrin repeat containing nuclear envelope protein 1 (SYNE1), transcript variant X37, mRNA
MTCL1	XM_054318367.1	zma-miR164a-5p*	-37.5	5879	CDS	Homo sapiens microtubule crosslinking factor 1 (MTCL1), transcript variant X12, mRNA
FRY	NM_001411012.1	zma-miR164a-5p*	-26	8120	CDS	Homo sapiens FRY microtubule binding protein (FRY), transcript variant 2, mRNA
KCNH6	NM_001278919.2	zma-miR164a-5p*	-32.6	2807	CDS	Homo sapiens potassium voltage-gated channel subfamily H member 6 (KCNH6), transcript variant 3, mRNA
LOC105371090	XR_007064993.1	zma-miR164a-5p*	-35.9	5087	non-coding	Homo sapiens uncharacterized lncRNA (LOC105371090), transcript variant X1, ncRNA
LOC105371253	XM_017023963.3	zma-miR164a-5p*	-36.3	1517	3'UTR	Homo sapiens uncharacterized protein (LOC105371253), mRNA
GLI3	XM_054357915.1	zma-miR164a-5p*	-35.7	2766	CDS	Homo sapiens GLI family zinc finger 3 (GLI3), transcript variant X3, mRNA
SYNE1	XM_054354901.1	zma-miR164a-5p*	-36.7	11610	CDS	Homo sapiens spectrin repeat containing nuclear envelope protein 1 (SYNE1), transcript variant X25, mRNA
PPRC1	XM_047424882.1	zma-miR164a-5p*	-37.3	2242	CDS	Homo sapiens PPARG related coactivator 1 (PPRC1), transcript variant X15, mRNA
KCNH6	XM_017025180.3	zma-miR164a-5p*	-32.6	2782	CDS	Homo sapiens potassium voltage-gated channel subfamily H member 6 (KCNH6), transcript variant X12, mRNA
SNED1	XM_054341322.1	zma-miR164a-5p*	-35.5	2809	CDS	Homo sapiens sushi, nidogen and EGF like domains 1 (SNED1), transcript variant X10, mRNA
ACBD4	XM_054317250.1	zma-miR164a-5p*	-30	2851	3'UTR	Homo sapiens acyl-CoA binding domain containing 4 (ACBD4), transcript variant X16, mRNA
FLYWCH1	XM_011522703.3	zma-miR164a-5p*	-34.8	4216	3'UTR	Homo sapiens FLYWCH-type zinc finger 1 (FLYWCH1), transcript variant X2, mRNA
KIF1A	XM_047444818.1	zma-miR164a-5p*	-33.6	6221	3'UTR	Homo sapiens kinesin family member 1A (KIF1A), transcript variant X1, mRNA
ABCB9	XM_054371598.1	zma-miR164a-5p*	-32	2609	CDS	Homo sapiens ATP binding cassette subfamily B member 9 (ABCB9), transcript variant X2, mRNA
SYNE1	XM_011535644.2	zma-miR164a-5p*	-36.7	10059	CDS	Homo sapiens spectrin repeat containing nuclear envelope protein 1 (SYNE1), transcript variant X44, mRNA
LOC105374809	NR_187884.1	zma-miR164a-5p*	-36.4	2497	non-coding	Homo sapiens uncharacterized LOC105374809 (LOC105374809), transcript variant 10, long non-coding RNA
VPS72	NM_001271087.2	zma-miR164a-5p*	-31.2	1253	3'UTR	Homo sapiens vacuolar protein sorting 72 homolog (VPS72), transcript variant 1, mRNA
KIF1A	NM_001379639.1	zma-miR164a-5p*	-33.6	5840	3'UTR	Homo sapiens kinesin family member 1A (KIF1A), transcript variant 14, mRNA
SNAPC4	XM_054363624.1	zma-miR164a-5p*	-29.5	4166	CDS	Homo sapiens small nuclear RNA activating complex polypeptide 4 (SNAPC4), transcript variant X2, mRNA
SYNE1	XM_047418510.1	zma-miR164a-5p*	-36.7	11321	CDS	Homo sapiens spectrin repeat containing nuclear envelope protein 1 (SYNE1), transcript variant X34, mRNA
FRY	XM_006719749.4	zma-miR164a-5p*	-26.3	284	CDS	Homo sapiens FRY microtubule binding protein (FRY), transcript variant X3, mRNA
BTBD19	NM_001136537.3	zma-miR164a-5p*	-32	183	5'UTR	Homo sapiens BTB domain containing 19 (BTBD19), transcript variant 3, mRNA
ABCB9	XM_054371600.1	zma-miR164a-5p*	-32	2529	CDS	Homo sapiens ATP binding cassette subfamily B member 9 (ABCB9), transcript variant X18, mRNA
LOC105376661	XR_007081893.1	zma-miR164a-5p*	-31.7	5091	non-coding	Homo sapiens uncharacterized lncRNA (LOC105376661), ncRNA
KCNH6	XM_017025177.2	zma-miR164a-5p*	-32.6	2807	CDS	Homo sapiens potassium voltage-gated channel subfamily H member 6 (KCNH6), transcript variant X3, mRNA
SYNE1	XM_054354892.1	zma-miR164a-5p*	-36.7	11610	CDS	Homo sapiens spectrin repeat containing nuclear envelope protein 1 (SYNE1), transcript variant X15, mRNA
LOC105378464	XR_946283.1	zma-miR164a-5p*	-32.1	787	non-coding	Homo sapiens uncharacterized lncRNA (LOC105378464), transcript variant X2, ncRNA
SYNE1	XM_054354921.1	zma-miR164a-5p*	-36.7	9503	CDS	Homo sapiens spectrin repeat containing nuclear envelope protein 1 (SYNE1), transcript variant X45, mRNA
PCYT2	XM_005256387.4	zma-miR164a-5p*	-36.1	180	5'UTR	Homo sapiens phosphate cytidylyltransferase 2, ethanolamine (PCYT2), transcript variant X3, mRNA
PPRC1	XM_024447917.2	zma-miR164a-5p*	-37.3	2512	CDS	Homo sapiens PPARG related coactivator 1 (PPRC1), transcript variant X11, mRNA
LOC101928369	XR_008485359.1	zma-miR164a-5p*	-29.4	98	non-coding	Homo sapiens uncharacterized lncRNA (LOC101928369), transcript variant X3, ncRNA
KCNH6	XM_054317436.1	zma-miR164a-5p*	-32.6	2782	CDS	Homo sapiens potassium voltage-gated channel subfamily H member 6 (KCNH6), transcript variant X12, mRNA
PDE1C	NM_001322057.2	zma-miR164a-5p*	-30.8	6772	3'UTR	Homo sapiens phosphodiesterase 1C (PDE1C), transcript variant 8, mRNA
LOC107985492	XR_007089936.1	zma-miR164a-5p*	-28.3	7666	non-coding	Homo sapiens uncharacterized lncRNA (LOC107985492), transcript variant X1, ncRNA
KIF1A	XM_047444821.1	zma-miR164a-5p*	-33.6	6146	3'UTR	Homo sapiens kinesin family member 1A (KIF1A), transcript variant X4, mRNA
FTO	XM_054313888.1	zma-miR164a-5p*	-29.4	17829	3'UTR	Homo sapiens FTO alpha-ketoglutarate dependent dioxygenase (FTO), transcript variant X6, mRNA
BIRC6	XM_017004557.2	zma-miR164a-5p*	-28.7	6	5'UTR	Homo sapiens baculoviral IAP repeat containing 6 (BIRC6), transcript variant X20, mRNA
LOC105375170	XR_007078289.1	zma-miR164a-5p*	-30.1	5030	non-coding	Homo sapiens uncharacterized lncRNA (LOC105375170), transcript variant X4, ncRNA
LOC100506851	XR_001744213.2	zma-miR164a-5p*	-31.2	2457	non-coding	Homo sapiens uncharacterized lncRNA (LOC100506851), transcript variant X2, ncRNA
MTCL1	XM_054318377.1	zma-miR164a-5p*	-37.5	5803	CDS	Homo sapiens microtubule crosslinking factor 1 (MTCL1), transcript variant X23, mRNA
SNAPC4	NM_003086.4	zma-miR164a-5p*	-29.5	3281	CDS	Homo sapiens small nuclear RNA activating complex polypeptide 4 (SNAPC4), transcript variant 2, mRNA
SNED1	XM_047443888.1	zma-miR164a-5p*	-35.5	2555	CDS	Homo sapiens sushi, nidogen and EGF like domains 1 (SNED1), transcript variant X12, mRNA
MTCL1	XM_024451115.2	zma-miR164a-5p*	-37.5	6169	CDS	Homo sapiens microtubule crosslinking factor 1 (MTCL1), transcript variant X7, mRNA
LOC124902471	XR_007062218.1	zma-miR164a-5p*	-34.8	3818	non-coding	Homo sapiens uncharacterized lncRNA (LOC124902471), transcript variant X1, ncRNA
SYNE1	XM_047418509.1	zma-miR164a-5p*	-36.7	11552	CDS	Homo sapiens spectrin repeat containing nuclear envelope protein 1 (SYNE1), transcript variant X33, mRNA
APOBEC3A_B	XM_054329614.1	zma-miR164a-5p*	-32.5	524	CDS	Homo sapiens APOBEC3A and APOBEC3B deletion hybrid (APOBEC3A_B), transcript variant X2, mRNA
ZNF689	NR_104166.2	zma-miR164a-5p*	-33.2	925	non-coding	Homo sapiens zinc finger protein 689 (ZNF689), transcript variant 5, non-coding RNA
ACBD4	XM_054317239.1	zma-miR164a-5p*	-30	2807	3'UTR	Homo sapiens acyl-CoA binding domain containing 4 (ACBD4), transcript variant X7, mRNA
SNED1	XM_054341323.1	zma-miR164a-5p*	-35.5	2695	CDS	Homo sapiens sushi, nidogen and EGF like domains 1 (SNED1), transcript variant X11, mRNA
MTCL1	XM_054318374.1	zma-miR164a-5p*	-37.5	5001	CDS	Homo sapiens microtubule crosslinking factor 1 (MTCL1), transcript variant X19, mRNA
LOC107985080	XR_007087913.1	zma-miR164a-5p*	-25.2	139	non-coding	Homo sapiens uncharacterized lncRNA (LOC107985080), transcript variant X4, ncRNA
SYNE1	XM_047418504.1	zma-miR164a-5p*	-36.7	11569	CDS	Homo sapiens spectrin repeat containing nuclear envelope protein 1 (SYNE1), transcript variant X18, mRNA
ACBD4	XM_017025092.3	zma-miR164a-5p*	-30	2236	3'UTR	Homo sapiens acyl-CoA binding domain containing 4 (ACBD4), transcript variant X12, mRNA
LOC102723758	XR_007078212.1	zma-miR164a-5p*	-30.8	10069	non-coding	Homo sapiens uncharacterized lncRNA (LOC102723758), transcript variant X3, ncRNA
SYNE1	XM_054354900.1	zma-miR164a-5p*	-36.7	11610	CDS	Homo sapiens spectrin repeat containing nuclear envelope protein 1 (SYNE1), transcript variant X24, mRNA
FSTL4	XM_054352150.1	zma-miR164a-5p*	-33.2	3500	3'UTR	Homo sapiens follistatin like 4 (FSTL4), transcript variant X2, mRNA
LOC105377848	XR_942670.2	zma-miR164a-5p*	-32.3	812	non-coding	Homo sapiens uncharacterized lncRNA (LOC105377848), transcript variant X1, ncRNA
APC2	XM_006722609.4	zma-miR164a-5p*	-30.5	8486	3'UTR	Homo sapiens APC regulator of WNT signaling pathway 2 (APC2), transcript variant X5, mRNA
SYNE1	XM_054354922.1	zma-miR164a-5p*	-36.7	8862	CDS	Homo sapiens spectrin repeat containing nuclear envelope protein 1 (SYNE1), transcript variant X46, mRNA
TTLL4	XM_047446456.1	zma-miR164a-5p*	-28.5	6628	3'UTR	Homo sapiens tubulin tyrosine ligase like 4 (TTLL4), transcript variant X12, mRNA
ZNF701	NM_018260.3	zma-miR164a-5p*	-38.7	3458	3'UTR	Homo sapiens zinc finger protein 701 (ZNF701), transcript variant 2, mRNA
LOC100506851	XR_001744214.2	zma-miR164a-5p*	-31.2	2419	non-coding	Homo sapiens uncharacterized lncRNA (LOC100506851), transcript variant X1, ncRNA
FSTL4	XM_011543286.4	zma-miR164a-5p*	-33.2	3570	3'UTR	Homo sapiens follistatin like 4 (FSTL4), transcript variant X3, mRNA
MTCL1	XM_017025673.2	zma-miR164a-5p*	-37.5	5060	CDS	Homo sapiens microtubule crosslinking factor 1 (MTCL1), transcript variant X22, mRNA
SYNE1	XM_054354891.1	zma-miR164a-5p*	-36.7	11590	CDS	Homo sapiens spectrin repeat containing nuclear envelope protein 1 (SYNE1), transcript variant X14, mRNA
GLI3	XM_054357917.1	zma-miR164a-5p*	-35.7	2734	CDS	Homo sapiens GLI family zinc finger 3 (GLI3), transcript variant X5, mRNA
MTCL1	XM_054318376.1	zma-miR164a-5p*	-37.5	5060	CDS	Homo sapiens microtubule crosslinking factor 1 (MTCL1), transcript variant X22, mRNA
LOC124900193	XM_047417990.1	zma-miR164a-5p*	-31.5	1338	3'UTR	Homo sapiens uncharacterized protein (LOC124900193), transcript variant X2, mRNA
GRM2	XM_011533642.2	zma-miR164a-5p*	-36.1	549	5'UTR	Homo sapiens glutamate metabotropic receptor 2 (GRM2), transcript variant X9, mRNA
KIF1A	NM_001379645.1	zma-miR164a-5p*	-33.6	6118	3'UTR	Homo sapiens kinesin family member 1A (KIF1A), transcript variant 18, mRNA
PPRC1	XM_047424880.1	zma-miR164a-5p*	-37.3	2242	CDS	Homo sapiens PPARG related coactivator 1 (PPRC1), transcript variant X13, mRNA
BPIFA4P	NR_026760.1	zma-miR164a-5p*	-32.5	878	non-coding	Homo sapiens BPI fold containing family A member 4, pseudogene (BPIFA4P), non-coding RNA
SLC9A9	XM_011512704.4	zma-miR164a-5p*	-37.5	1145	CDS	Homo sapiens solute carrier family 9 member A9 (SLC9A9), transcript variant X4, mRNA
KIF1A	NM_001379635.1	zma-miR164a-5p*	-33.6	5968	3'UTR	Homo sapiens kinesin family member 1A (KIF1A), transcript variant 10, mRNA
PDE1C	NM_001191056.3	zma-miR164a-5p*	-30.8	6954	3'UTR	Homo sapiens phosphodiesterase 1C (PDE1C), transcript variant 1, mRNA
KCNA2	XM_054336431.1	zma-miR164a-5p*	-34	10396	3'UTR	Homo sapiens potassium voltage-gated channel subfamily A member 2 (KCNA2), transcript variant X3, mRNA
PPRC1	XM_047424881.1	zma-miR164a-5p*	-37.3	2242	CDS	Homo sapiens PPARG related coactivator 1 (PPRC1), transcript variant X14, mRNA
BIRC6	XM_047445186.1	zma-miR164a-5p*	-28.7	6	5'UTR	Homo sapiens baculoviral IAP repeat containing 6 (BIRC6), transcript variant X40, mRNA
APOBEC3B	NM_004900.5	zma-miR164a-5p*	-32.5	946	CDS	Homo sapiens apolipoprotein B mRNA editing enzyme catalytic subunit 3B (APOBEC3B), transcript variant 1, mRNA
SYNE1	XM_017010609.2	zma-miR164a-5p*	-36.7	11473	CDS	Homo sapiens spectrin repeat containing nuclear envelope protein 1 (SYNE1), transcript variant X3, mRNA
PDE1C	XM_017012266.2	zma-miR164a-5p*	-30.8	6785	3'UTR	Homo sapiens phosphodiesterase 1C (PDE1C), transcript variant X5, mRNA
KIF1A	NM_001379648.1	zma-miR164a-5p*	-33.6	5918	3'UTR	Homo sapiens kinesin family member 1A (KIF1A), transcript variant 20, mRNA
PPRC1	XM_054365302.1	zma-miR164a-5p*	-37.3	2867	CDS	Homo sapiens PPARG related coactivator 1 (PPRC1), transcript variant X23, mRNA
ZNF701	XM_047439077.1	zma-miR164a-5p*	-38.7	2372	3'UTR	Homo sapiens zinc finger protein 701 (ZNF701), transcript variant X7, mRNA
SNED1	XM_054341321.1	zma-miR164a-5p*	-35.5	2627	CDS	Homo sapiens sushi, nidogen and EGF like domains 1 (SNED1), transcript variant X8, mRNA
SYNE1	XM_006715415.3	zma-miR164a-5p*	-36.7	11552	CDS	Homo sapiens spectrin repeat containing nuclear envelope protein 1 (SYNE1), transcript variant X21, mRNA
MLLT6	NM_005937.4	zma-miR164a-5p*	-29.7	6204	3'UTR	Homo sapiens MLLT6, PHD finger containing (MLLT6), mRNA
MTCL1	XM_017025671.3	zma-miR164a-5p*	-37.5	5463	CDS	Homo sapiens microtubule crosslinking factor 1 (MTCL1), transcript variant X18, mRNA
LOC105373289	NR_168380.1	zma-miR164a-5p*	-37.2	1095	non-coding	Homo sapiens uncharacterized LOC105373289 (LOC105373289), transcript variant 1, long non-coding RNA
FLYWCH1	XM_054314172.1	zma-miR164a-5p*	-34.8	4358	3'UTR	Homo sapiens FLYWCH-type zinc finger 1 (FLYWCH1), transcript variant X13, mRNA
NCAPH	NM_001281710.2	zma-miR164a-5p*	-31.5	4175	3'UTR	Homo sapiens non-SMC condensin I complex subunit H (NCAPH), transcript variant 2, mRNA
SYNE1	XM_017010613.2	zma-miR164a-5p*	-36.7	11552	CDS	Homo sapiens spectrin repeat containing nuclear envelope protein 1 (SYNE1), transcript variant X22, mRNA
SMARCC2	XM_047429449.1	zma-miR164a-5p*	-30.7	1910	CDS	Homo sapiens SWI/SNF related, matrix associated, actin dependent regulator of chromatin subfamily c member 2 (SMARCC2), transcript variant X9, mRNA
PPRC1	XM_047424885.1	zma-miR164a-5p*	-37.3	2650	CDS	Homo sapiens PPARG related coactivator 1 (PPRC1), transcript variant X18, mRNA
GABBR1	NM_021903.3	zma-miR164a-5p*	-32.3	65	5'UTR	Homo sapiens gamma-aminobutyric acid type B receptor subunit 1 (GABBR1), transcript variant 2, mRNA
GRM2	XM_054346369.1	zma-miR164a-5p*	-36.1	543	5'UTR	Homo sapiens glutamate metabotropic receptor 2 (GRM2), transcript variant X3, mRNA
SYNE1	XM_054354879.1	zma-miR164a-5p*	-36.7	11641	CDS	Homo sapiens spectrin repeat containing nuclear envelope protein 1 (SYNE1), transcript variant X2, mRNA
KIF1A	NM_001379650.1	zma-miR164a-5p*	-33.6	5842	3'UTR	Homo sapiens kinesin family member 1A (KIF1A), transcript variant 22, mRNA
B4GALNT2	NM_001159388.2	zma-miR164a-5p*	-33.4	4358	3'UTR	Homo sapiens beta-1,4-N-acetyl-galactosaminyltransferase 2 (SID blood group) (B4GALNT2), transcript variant 3, mRNA
RASSF6	XM_054349114.1	zma-miR164a-5p*	-32.7	953	5'UTR	Homo sapiens Ras association domain family member 6 (RASSF6), transcript variant X8, mRNA
BIRC6	XM_047445173.1	zma-miR164a-5p*	-28.7	6	5'UTR	Homo sapiens baculoviral IAP repeat containing 6 (BIRC6), transcript variant X27, mRNA
SYNE1	XM_054354920.1	zma-miR164a-5p*	-36.7	9627	CDS	Homo sapiens spectrin repeat containing nuclear envelope protein 1 (SYNE1), transcript variant X44, mRNA
TAC4	NM_001077506.2	zma-miR164a-5p*	-35.2	61	CDS	Homo sapiens tachykinin precursor 4 (TAC4), transcript variant alpha-2, mRNA
RAP1GAP2	XM_017024371.2	zma-miR164a-5p*	-25.6	3675	3'UTR	Homo sapiens RAP1 GTPase activating protein 2 (RAP1GAP2), transcript variant X5, mRNA
TGFB3	NM_001329938.2	zma-miR164a-5p*	-38.7	517	5'UTR	Homo sapiens transforming growth factor beta 3 (TGFB3), transcript variant 3, mRNA
PPRC1	XM_047424884.1	zma-miR164a-5p*	-37.3	2140	CDS	Homo sapiens PPARG related coactivator 1 (PPRC1), transcript variant X17, mRNA
SYNE1	XM_006715423.3	zma-miR164a-5p*	-36.7	11552	CDS	Homo sapiens spectrin repeat containing nuclear envelope protein 1 (SYNE1), transcript variant X36, mRNA
KCNH6	NM_173092.4	zma-miR164a-5p*	-32.6	2648	CDS	Homo sapiens potassium voltage-gated channel subfamily H member 6 (KCNH6), transcript variant 2, mRNA
ACBD4	XM_047436763.1	zma-miR164a-5p*	-30	2118	3'UTR	Homo sapiens acyl-CoA binding domain containing 4 (ACBD4), transcript variant X10, mRNA
NCAPH	XM_006712388.5	zma-miR164a-5p*	-31.5	4115	3'UTR	Homo sapiens non-SMC condensin I complex subunit H (NCAPH), transcript variant X2, mRNA
FLYWCH1	XM_047434784.1	zma-miR164a-5p*	-34.8	3776	3'UTR	Homo sapiens FLYWCH-type zinc finger 1 (FLYWCH1), transcript variant X16, mRNA
ACBD4	XM_054317234.1	zma-miR164a-5p*	-30	1988	3'UTR	Homo sapiens acyl-CoA binding domain containing 4 (ACBD4), transcript variant X2, mRNA
SYNE1	XM_054354886.1	zma-miR164a-5p*	-36.7	11452	CDS	Homo sapiens spectrin repeat containing nuclear envelope protein 1 (SYNE1), transcript variant X9, mRNA
MTCL1	XM_024451110.2	zma-miR164a-5p*	-37.5	6113	CDS	Homo sapiens microtubule crosslinking factor 1 (MTCL1), transcript variant X1, mRNA
PIP5KL1	XM_054361991.1	zma-miR164a-5p*	-28.9	4823	3'UTR	Homo sapiens phosphatidylinositol-4-phosphate 5-kinase like 1 (PIP5KL1), transcript variant X4, mRNA
BIRC6	XM_005264451.5	zma-miR164a-5p*	-28.7	6	5'UTR	Homo sapiens baculoviral IAP repeat containing 6 (BIRC6), transcript variant X3, mRNA
KCNA2	XM_054336430.1	zma-miR164a-5p*	-34	10352	3'UTR	Homo sapiens potassium voltage-gated channel subfamily A member 2 (KCNA2), transcript variant X6, mRNA
SYNE1	XM_047418513.1	zma-miR164a-5p*	-36.7	11552	CDS	Homo sapiens spectrin repeat containing nuclear envelope protein 1 (SYNE1), transcript variant X47, mRNA
ACBD4	XM_054317257.1	zma-miR164a-5p*	-30	1807	3'UTR	Homo sapiens acyl-CoA binding domain containing 4 (ACBD4), transcript variant X23, mRNA
SNED1	XM_054341318.1	zma-miR164a-5p*	-35.5	2741	CDS	Homo sapiens sushi, nidogen and EGF like domains 1 (SNED1), transcript variant X2, mRNA
KIF1A	NM_004321.8	zma-miR164a-5p*	-33.6	5816	3'UTR	Homo sapiens kinesin family member 1A (KIF1A), transcript variant 2, mRNA
SNED1	XM_054341327.1	zma-miR164a-5p*	-35.5	2747	CDS	Homo sapiens sushi, nidogen and EGF like domains 1 (SNED1), transcript variant X15, mRNA
NDUFA10	XM_047444487.1	zma-miR164a-5p*	-31.6	8671	3'UTR	Homo sapiens NADH:ubiquinone oxidoreductase subunit A10 (NDUFA10), transcript variant X1, mRNA
SCN4B	NR_024527.2	zma-miR164a-5p*	-37.4	279	non-coding	Homo sapiens sodium voltage-gated channel beta subunit 4 (SCN4B), transcript variant 4, non-coding RNA
MTCL1	NM_001378205.1	zma-miR164a-5p*	-37.5	5855	3'UTR	Homo sapiens microtubule crosslinking factor 1 (MTCL1), transcript variant 1, mRNA
TAC4	NM_001077504.2	zma-miR164a-5p*	-35.2	61	CDS	Homo sapiens tachykinin precursor 4 (TAC4), transcript variant gamma, mRNA
SYNE1	XM_047418512.1	zma-miR164a-5p*	-36.7	11552	CDS	Homo sapiens spectrin repeat containing nuclear envelope protein 1 (SYNE1), transcript variant X43, mRNA
LOC107987300	XR_007090206.1	zma-miR164a-5p*	-39.3	3675	non-coding	Homo sapiens uncharacterized lncRNA (LOC107987300), ncRNA
FRY	XM_054373976.1	zma-miR164a-5p*	-26	5303	CDS	Homo sapiens FRY microtubule binding protein (FRY), transcript variant X4, mRNA
FLYWCH1	XM_047434781.1	zma-miR164a-5p*	-34.8	4358	3'UTR	Homo sapiens FLYWCH-type zinc finger 1 (FLYWCH1), transcript variant X13, mRNA
SYNE1	XM_006715409.2	zma-miR164a-5p*	-36.7	11531	CDS	Homo sapiens spectrin repeat containing nuclear envelope protein 1 (SYNE1), transcript variant X8, mRNA
KIF1A	NM_001379651.1	zma-miR164a-5p*	-33.6	5890	3'UTR	Homo sapiens kinesin family member 1A (KIF1A), transcript variant 23, mRNA
LOC107984993	XR_007087925.1	zma-miR164a-5p*	-31.9	31566	non-coding	Homo sapiens uncharacterized lncRNA (LOC107984993), transcript variant X2, ncRNA
ZNF701	XM_054321416.1	zma-miR164a-5p*	-38.7	3931	3'UTR	Homo sapiens zinc finger protein 701 (ZNF701), transcript variant X5, mRNA
BIRC6	XM_047445183.1	zma-miR164a-5p*	-28.7	6	5'UTR	Homo sapiens baculoviral IAP repeat containing 6 (BIRC6), transcript variant X37, mRNA
ZNF701	NM_001433681.1	zma-miR164a-5p*	-38.7	3590	3'UTR	Homo sapiens zinc finger protein 701 (ZNF701), transcript variant 3, mRNA
SNAPC4	XM_054363623.1	zma-miR164a-5p*	-29.5	4249	CDS	Homo sapiens small nuclear RNA activating complex polypeptide 4 (SNAPC4), transcript variant X1, mRNA
LOC105374809	NR_187882.1	zma-miR164a-5p*	-36.4	1142	non-coding	Homo sapiens uncharacterized LOC105374809 (LOC105374809), transcript variant 8, long non-coding RNA
PPRC1	XM_011539549.3	zma-miR164a-5p*	-37.3	2491	CDS	Homo sapiens PPARG related coactivator 1 (PPRC1), transcript variant X3, mRNA
PPP3CA	NM_000944.5	zma-miR164a-5p*	-30.6	375	5'UTR	Homo sapiens protein phosphatase 3 catalytic subunit alpha (PPP3CA), transcript variant 1, mRNA
LOC105373289	NR_168382.1	zma-miR164a-5p*	-37.2	832	non-coding	Homo sapiens uncharacterized LOC105373289 (LOC105373289), transcript variant 3, long non-coding RNA
ACBD4	XM_054317243.1	zma-miR164a-5p*	-30	2118	3'UTR	Homo sapiens acyl-CoA binding domain containing 4 (ACBD4), transcript variant X10, mRNA
GRM2	XM_017006271.2	zma-miR164a-5p*	-36.1	549	5'UTR	Homo sapiens glutamate metabotropic receptor 2 (GRM2), transcript variant X1, mRNA
IFT172	XM_054341348.1	zma-miR164a-5p*	-25.6	301	CDS	Homo sapiens intraflagellar transport 172 (IFT172), transcript variant X6, mRNA
SYNE1	XM_054354911.1	zma-miR164a-5p*	-36.7	11610	CDS	Homo sapiens spectrin repeat containing nuclear envelope protein 1 (SYNE1), transcript variant X35, mRNA
COMMD5	XM_054360355.1	zma-miR164a-5p*	-34.5	6786	3'UTR	Homo sapiens COMM domain containing 5 (COMMD5), transcript variant X11, mRNA
SYNE1	XM_054354898.1	zma-miR164a-5p*	-36.7	11610	CDS	Homo sapiens spectrin repeat containing nuclear envelope protein 1 (SYNE1), transcript variant X22, mRNA
KCNH6	XM_011525308.3	zma-miR164a-5p*	-32.6	2856	3'UTR	Homo sapiens potassium voltage-gated channel subfamily H member 6 (KCNH6), transcript variant X7, mRNA
SYNE1	XM_054354899.1	zma-miR164a-5p*	-36.7	11610	CDS	Homo sapiens spectrin repeat containing nuclear envelope protein 1 (SYNE1), transcript variant X23, mRNA
SNED1	XR_002959260.2	zma-miR164a-5p*	-35.5	2961	non-coding	Homo sapiens sushi, nidogen and EGF like domains 1 (SNED1), transcript variant X18, misc_RNA
APC2	XM_006722608.4	zma-miR164a-5p*	-30.5	8578	3'UTR	Homo sapiens APC regulator of WNT signaling pathway 2 (APC2), transcript variant X1, mRNA
SMARCC2	XM_017019885.2	zma-miR164a-5p*	-34.9	4494	3'UTR	Homo sapiens SWI/SNF related, matrix associated, actin dependent regulator of chromatin subfamily c member 2 (SMARCC2), transcript variant X5, mRNA
PPP3CA	NM_001130692.2	zma-miR164a-5p*	-30.6	375	5'UTR	Homo sapiens protein phosphatase 3 catalytic subunit alpha (PPP3CA), transcript variant 3, mRNA
SNED1	XM_054341330.1	zma-miR164a-5p*	-35.5	2791	CDS	Homo sapiens sushi, nidogen and EGF like domains 1 (SNED1), transcript variant X22, mRNA
ZNF701	XM_047439071.1	zma-miR164a-5p*	-38.7	3543	3'UTR	Homo sapiens zinc finger protein 701 (ZNF701), transcript variant X1, mRNA
SYNE1	XM_006715421.3	zma-miR164a-5p*	-36.7	11396	CDS	Homo sapiens spectrin repeat containing nuclear envelope protein 1 (SYNE1), transcript variant X28, mRNA
LOC105377848	XR_942671.2	zma-miR164a-5p*	-32.3	912	non-coding	Homo sapiens uncharacterized lncRNA (LOC105377848), transcript variant X2, ncRNA
LOC102723758	XR_007060183.1	zma-miR164a-5p*	-30.8	10608	non-coding	Homo sapiens uncharacterized lncRNA (LOC102723758), transcript variant X3, ncRNA
SYNE1	XM_011535643.2	zma-miR164a-5p*	-36.7	11387	CDS	Homo sapiens spectrin repeat containing nuclear envelope protein 1 (SYNE1), transcript variant X30, mRNA
SYNE1	XM_054354918.1	zma-miR164a-5p*	-36.7	11610	CDS	Homo sapiens spectrin repeat containing nuclear envelope protein 1 (SYNE1), transcript variant X42, mRNA
ABCB9	XM_047428624.1	zma-miR164a-5p*	-32	2308	CDS	Homo sapiens ATP binding cassette subfamily B member 9 (ABCB9), transcript variant X4, mRNA
APOBEC3A	NM_145699.4	zma-miR164a-5p*	-32.5	373	CDS	Homo sapiens apolipoprotein B mRNA editing enzyme catalytic subunit 3A (APOBEC3A), transcript variant 1, mRNA
UBE2I	XM_054313830.1	zma-miR164a-5p*	-36	4855	3'UTR	Homo sapiens ubiquitin conjugating enzyme E2 I (UBE2I), transcript variant X2, mRNA
UBE2I	XM_054313832.1	zma-miR164a-5p*	-36	4985	3'UTR	Homo sapiens ubiquitin conjugating enzyme E2 I (UBE2I), transcript variant X5, mRNA
AKR1C8	XM_054365732.1	zma-miR164a-5p*	-30	2483	3'UTR	Homo sapiens aldo-keto reductase family 1 member C8 (AKR1C8), transcript variant X10, mRNA
APOBEC3A_B	XM_054329617.1	zma-miR164a-5p*	-32.5	766	CDS	Homo sapiens APOBEC3A and APOBEC3B deletion hybrid (APOBEC3A_B), transcript variant X5, mRNA
KCNH6	XM_017025175.2	zma-miR164a-5p*	-32.6	2915	CDS	Homo sapiens potassium voltage-gated channel subfamily H member 6 (KCNH6), transcript variant X1, mRNA
VPS72	XM_054338527.1	zma-miR164a-5p*	-31.2	1140	3'UTR	Homo sapiens vacuolar protein sorting 72 homolog (VPS72), transcript variant X1, mRNA
APOBEC3B	NM_001270411.2	zma-miR164a-5p*	-32.5	871	CDS	Homo sapiens apolipoprotein B mRNA editing enzyme catalytic subunit 3B (APOBEC3B), transcript variant 2, mRNA
ACBD4	XM_054317246.1	zma-miR164a-5p*	-30	2022	3'UTR	Homo sapiens acyl-CoA binding domain containing 4 (ACBD4), transcript variant X30, mRNA
LOC105374545	XR_007074563.1	zma-miR164a-5p*	-35.6	2818	non-coding	Homo sapiens uncharacterized lncRNA (LOC105374545), ncRNA
SNED1	XM_047443891.1	zma-miR164a-5p*	-35.5	2669	CDS	Homo sapiens sushi, nidogen and EGF like domains 1 (SNED1), transcript variant X20, mRNA
SYNE1	XM_054354888.1	zma-miR164a-5p*	-36.7	11610	CDS	Homo sapiens spectrin repeat containing nuclear envelope protein 1 (SYNE1), transcript variant X11, mRNA
PAQR9	NM_198504.4	zma-miR164a-5p*	-35.7	7382	3'UTR	Homo sapiens progestin and adipoQ receptor family member 9 (PAQR9), transcript variant 1, mRNA
SMARCC2	XM_047429448.1	zma-miR164a-5p*	-34.9	4425	3'UTR	Homo sapiens SWI/SNF related, matrix associated, actin dependent regulator of chromatin subfamily c member 2 (SMARCC2), transcript variant X8, mRNA
PBXIP1	NM_001317735.2	zma-miR164a-5p*	-28.9	2349	3'UTR	Homo sapiens PBX homeobox interacting protein 1 (PBXIP1), transcript variant 3, mRNA
PPRC1	XM_054365309.1	zma-miR164a-5p*	-37.3	2172	CDS	Homo sapiens PPARG related coactivator 1 (PPRC1), transcript variant X16, mRNA
ACBD4	XM_017025089.3	zma-miR164a-5p*	-30	2816	3'UTR	Homo sapiens acyl-CoA binding domain containing 4 (ACBD4), transcript variant X4, mRNA
LOC105373289	NR_168385.1	zma-miR164a-5p*	-37.2	1092	non-coding	Homo sapiens uncharacterized LOC105373289 (LOC105373289), transcript variant 6, long non-coding RNA
APC2	XM_054319498.1	zma-miR164a-5p*	-30.5	8442	3'UTR	Homo sapiens APC regulator of WNT signaling pathway 2 (APC2), transcript variant X3, mRNA
SYNE1	NM_033071.5	zma-miR164a-5p*	-36.7	11486	CDS	Homo sapiens spectrin repeat containing nuclear envelope protein 1 (SYNE1), transcript variant 2, mRNA
MLEC	XM_054373907.1	zma-miR164a-5p*	-34.5	243	5'UTR	Homo sapiens malectin (MLEC), transcript variant X2, mRNA
TAC4	NM_170685.3	zma-miR164a-5p*	-35.2	61	CDS	Homo sapiens tachykinin precursor 4 (TAC4), transcript variant alpha, mRNA
SYNE1	XM_047418507.1	zma-miR164a-5p*	-36.7	11372	CDS	Homo sapiens spectrin repeat containing nuclear envelope protein 1 (SYNE1), transcript variant X31, mRNA
FLYWCH1	XM_011522701.3	zma-miR164a-5p*	-34.8	4122	3'UTR	Homo sapiens FLYWCH-type zinc finger 1 (FLYWCH1), transcript variant X1, mRNA
ZNF701	NM_001172655.1	zma-miR164a-5p*	-38.7	3766	3'UTR	Homo sapiens zinc finger protein 701 (ZNF701), transcript variant 1, mRNA
UBE2I	XM_054313831.1	zma-miR164a-5p*	-36	4728	3'UTR	Homo sapiens ubiquitin conjugating enzyme E2 I (UBE2I), transcript variant X4, mRNA
PPRC1	XM_047424877.1	zma-miR164a-5p*	-37.3	2491	CDS	Homo sapiens PPARG related coactivator 1 (PPRC1), transcript variant X6, mRNA
KCNH6	XM_054317428.1	zma-miR164a-5p*	-32.6	2774	CDS	Homo sapiens potassium voltage-gated channel subfamily H member 6 (KCNH6), transcript variant X4, mRNA
PPRC1	XM_054365295.1	zma-miR164a-5p*	-37.3	2667	CDS	Homo sapiens PPARG related coactivator 1 (PPRC1), transcript variant X1, mRNA
ZNF701	NM_001433683.1	zma-miR164a-5p*	-38.7	3509	3'UTR	Homo sapiens zinc finger protein 701 (ZNF701), transcript variant 5, mRNA
SYNE1	XM_006715422.2	zma-miR164a-5p*	-36.7	11393	CDS	Homo sapiens spectrin repeat containing nuclear envelope protein 1 (SYNE1), transcript variant X29, mRNA
SNED1	XM_011510932.3	zma-miR164a-5p*	-35.5	2669	CDS	Homo sapiens sushi, nidogen and EGF like domains 1 (SNED1), transcript variant X7, mRNA
MTCL1	XM_054318365.1	zma-miR164a-5p*	-37.5	5915	CDS	Homo sapiens microtubule crosslinking factor 1 (MTCL1), transcript variant X10, mRNA
ACBD4	XM_054317253.1	zma-miR164a-5p*	-30	1866	3'UTR	Homo sapiens acyl-CoA binding domain containing 4 (ACBD4), transcript variant X19, mRNA
LOC105373218	XR_001738550.2	zma-miR164a-5p*	-30.1	2051	non-coding	Homo sapiens uncharacterized lncRNA (LOC105373218), transcript variant X2, ncRNA
NCAPH	NM_001281711.2	zma-miR164a-5p*	-31.5	4136	3'UTR	Homo sapiens non-SMC condensin I complex subunit H (NCAPH), transcript variant 3, mRNA
SCN4B	NM_001142349.2	zma-miR164a-5p*	-37.4	279	5'UTR	Homo sapiens sodium voltage-gated channel beta subunit 4 (SCN4B), transcript variant 3, mRNA
KIF1A	NM_001379633.1	zma-miR164a-5p*	-33.6	6092	3'UTR	Homo sapiens kinesin family member 1A (KIF1A), transcript variant 8, mRNA
ACBD4	XM_054317254.1	zma-miR164a-5p*	-30	1828	3'UTR	Homo sapiens acyl-CoA binding domain containing 4 (ACBD4), transcript variant X20, mRNA
LOC105371064	XR_933028.3	zma-miR164a-5p*	-32.9	743	non-coding	Homo sapiens uncharacterized lncRNA (LOC105371064), ncRNA
RASSF6	XM_017007837.3	zma-miR164a-5p*	-32.7	953	5'UTR	Homo sapiens Ras association domain family member 6 (RASSF6), transcript variant X8, mRNA
APC2	NM_005883.3	zma-miR164a-5p*	-30.5	8586	3'UTR	Homo sapiens APC regulator of WNT signaling pathway 2 (APC2), transcript variant 1, mRNA
LOC105373289	NR_168384.1	zma-miR164a-5p*	-37.2	1135	non-coding	Homo sapiens uncharacterized LOC105373289 (LOC105373289), transcript variant 5, long non-coding RNA
KIF1A	NM_001330290.2	zma-miR164a-5p*	-33.6	5918	3'UTR	Homo sapiens kinesin family member 1A (KIF1A), transcript variant 5, mRNA
FLYWCH1	XM_047434783.1	zma-miR164a-5p*	-34.8	3679	3'UTR	Homo sapiens FLYWCH-type zinc finger 1 (FLYWCH1), transcript variant X15, mRNA
APOBEC3A_B	NM_001193289.2	zma-miR164a-5p*	-32.5	373	CDS	Homo sapiens APOBEC3A and APOBEC3B deletion hybrid (APOBEC3A_B), mRNA
ZNF701	XM_047439075.1	zma-miR164a-5p*	-38.7	3932	3'UTR	Homo sapiens zinc finger protein 701 (ZNF701), transcript variant X5, mRNA
SYNE1	XM_047418503.1	zma-miR164a-5p*	-36.7	11590	CDS	Homo sapiens spectrin repeat containing nuclear envelope protein 1 (SYNE1), transcript variant X14, mRNA
KIF1A	XM_054342652.1	zma-miR164a-5p*	-33.6	6212	3'UTR	Homo sapiens kinesin family member 1A (KIF1A), transcript variant X3, mRNA
KRT42P	NR_033415.1	zma-miR164a-5p*	-37.4	540	non-coding	Homo sapiens keratin 42, pseudogene (KRT42P), non-coding RNA
ABCB9	XM_054371597.1	zma-miR164a-5p*	-32	3281	CDS	Homo sapiens ATP binding cassette subfamily B member 9 (ABCB9), transcript variant X17, mRNA
SYNE1	XM_054354904.1	zma-miR164a-5p*	-36.7	11454	CDS	Homo sapiens spectrin repeat containing nuclear envelope protein 1 (SYNE1), transcript variant X28, mRNA
BTBD19	NM_001394563.1	zma-miR164a-5p*	-32	183	5'UTR	Homo sapiens BTB domain containing 19 (BTBD19), transcript variant 4, mRNA
KCNH6	XM_054317431.1	zma-miR164a-5p*	-32.6	2856	3'UTR	Homo sapiens potassium voltage-gated channel subfamily H member 6 (KCNH6), transcript variant X7, mRNA
BIRC6	XM_047445191.1	zma-miR164a-5p*	-28.7	6	5'UTR	Homo sapiens baculoviral IAP repeat containing 6 (BIRC6), transcript variant X45, mRNA
BIRC6	XM_047445187.1	zma-miR164a-5p*	-28.7	6	5'UTR	Homo sapiens baculoviral IAP repeat containing 6 (BIRC6), transcript variant X41, mRNA
UBE2I	XM_011522644.3	zma-miR164a-5p*	-36	4858	3'UTR	Homo sapiens ubiquitin conjugating enzyme E2 I (UBE2I), transcript variant X2, mRNA
COMMD5	XM_054360358.1	zma-miR164a-5p*	-34.5	2033	3'UTR	Homo sapiens COMM domain containing 5 (COMMD5), transcript variant X6, mRNA
PPRC1	XM_024447915.2	zma-miR164a-5p*	-37.3	2650	CDS	Homo sapiens PPARG related coactivator 1 (PPRC1), transcript variant X1, mRNA
KIF1A	NM_001379636.1	zma-miR164a-5p*	-33.6	5930	3'UTR	Homo sapiens kinesin family member 1A (KIF1A), transcript variant 11, mRNA
SNAPC4	NM_001394203.1	zma-miR164a-5p*	-29.5	3197	CDS	Homo sapiens small nuclear RNA activating complex polypeptide 4 (SNAPC4), transcript variant 4, mRNA
ACBD4	XM_047436770.1	zma-miR164a-5p*	-30	1678	3'UTR	Homo sapiens acyl-CoA binding domain containing 4 (ACBD4), transcript variant X22, mRNA
MNT	XM_011523869.3	zma-miR164a-5p*	-30.7	715	5'UTR	Homo sapiens MAX network transcriptional repressor (MNT), transcript variant X4, mRNA
SYNE1	XM_054354912.1	zma-miR164a-5p*	-36.7	11610	CDS	Homo sapiens spectrin repeat containing nuclear envelope protein 1 (SYNE1), transcript variant X36, mRNA
PPRC1	NM_015062.5	zma-miR164a-5p*	-37.3	2491	CDS	Homo sapiens PPARG related coactivator 1 (PPRC1), transcript variant 1, mRNA
SYNE1	XM_054354885.1	zma-miR164a-5p*	-36.7	11613	CDS	Homo sapiens spectrin repeat containing nuclear envelope protein 1 (SYNE1), transcript variant X8, mRNA
KCNH6	XM_047436856.1	zma-miR164a-5p*	-32.6	2748	3'UTR	Homo sapiens potassium voltage-gated channel subfamily H member 6 (KCNH6), transcript variant X11, mRNA
ACBD4	XM_047436761.1	zma-miR164a-5p*	-30	2810	3'UTR	Homo sapiens acyl-CoA binding domain containing 4 (ACBD4), transcript variant X6, mRNA
SMARCC2	XM_017019886.2	zma-miR164a-5p*	-34.9	4428	3'UTR	Homo sapiens SWI/SNF related, matrix associated, actin dependent regulator of chromatin subfamily c member 2 (SMARCC2), transcript variant X7, mRNA
SYNE1	XM_047418505.1	zma-miR164a-5p*	-36.7	11552	CDS	Homo sapiens spectrin repeat containing nuclear envelope protein 1 (SYNE1), transcript variant X19, mRNA
PPRC1	XM_024447916.2	zma-miR164a-5p*	-37.3	2409	CDS	Homo sapiens PPARG related coactivator 1 (PPRC1), transcript variant X7, mRNA
ZNF701	XM_047439072.1	zma-miR164a-5p*	-38.7	3543	3'UTR	Homo sapiens zinc finger protein 701 (ZNF701), transcript variant X2, mRNA
MTCL1	XM_024451112.2	zma-miR164a-5p*	-37.5	6035	CDS	Homo sapiens microtubule crosslinking factor 1 (MTCL1), transcript variant X3, mRNA
FSTL4	NM_015082.2	zma-miR164a-5p*	-33.2	3527	3'UTR	Homo sapiens follistatin like 4 (FSTL4), mRNA
GLI3	NM_000168.6	zma-miR164a-5p*	-35.7	2884	CDS	Homo sapiens GLI family zinc finger 3 (GLI3), mRNA
LOC105374545	XR_925510.3	zma-miR164a-5p*	-35.6	2819	non-coding	Homo sapiens uncharacterized lncRNA (LOC105374545), ncRNA
KIF1A	NM_001379653.1	zma-miR164a-5p*	-33.6	5782	3'UTR	Homo sapiens kinesin family member 1A (KIF1A), transcript variant 24, mRNA
MTCL1	XM_024451122.2	zma-miR164a-5p*	-37.5	5001	CDS	Homo sapiens microtubule crosslinking factor 1 (MTCL1), transcript variant X19, mRNA
FLYWCH1	XM_054314167.1	zma-miR164a-5p*	-34.8	3831	3'UTR	Homo sapiens FLYWCH-type zinc finger 1 (FLYWCH1), transcript variant X8, mRNA
ACBD4	XM_054317236.1	zma-miR164a-5p*	-30	2816	3'UTR	Homo sapiens acyl-CoA binding domain containing 4 (ACBD4), transcript variant X4, mRNA
ACBD4	XM_017025084.2	zma-miR164a-5p*	-30	2006	3'UTR	Homo sapiens acyl-CoA binding domain containing 4 (ACBD4), transcript variant X1, mRNA
FLYWCH1	XM_011522704.3	zma-miR164a-5p*	-34.8	4119	3'UTR	Homo sapiens FLYWCH-type zinc finger 1 (FLYWCH1), transcript variant X3, mRNA
MTCL1	XM_054318357.1	zma-miR164a-5p*	-37.5	6113	CDS	Homo sapiens microtubule crosslinking factor 1 (MTCL1), transcript variant X2, mRNA
LOC102723758	XR_428090.4	zma-miR164a-5p*	-30.8	10608	non-coding	Homo sapiens uncharacterized lncRNA (LOC102723758), transcript variant X2, ncRNA
FLYWCH1	XM_054314169.1	zma-miR164a-5p*	-34.8	4166	3'UTR	Homo sapiens FLYWCH-type zinc finger 1 (FLYWCH1), transcript variant X10, mRNA
SNED1	XM_047443889.1	zma-miR164a-5p*	-35.5	2695	CDS	Homo sapiens sushi, nidogen and EGF like domains 1 (SNED1), transcript variant X14, mRNA
PPRC1	XM_047424879.1	zma-miR164a-5p*	-37.3	2886	CDS	Homo sapiens PPARG related coactivator 1 (PPRC1), transcript variant X10, mRNA
KCNA2	NM_004974.4	zma-miR164a-5p*	-34	10341	3'UTR	Homo sapiens potassium voltage-gated channel subfamily A member 2 (KCNA2), transcript variant 1, mRNA
KCNH6	NM_001278920.2	zma-miR164a-5p*	-32.6	2674	CDS	Homo sapiens potassium voltage-gated channel subfamily H member 6 (KCNH6), transcript variant 4, mRNA
PDE1C	XM_047420446.1	zma-miR164a-5p*	-30.8	20585	3'UTR	Homo sapiens phosphodiesterase 1C (PDE1C), transcript variant X17, mRNA
KIF1A	XM_054342654.1	zma-miR164a-5p*	-33.6	5142	3'UTR	Homo sapiens kinesin family member 1A (KIF1A), transcript variant X5, mRNA
FSTL4	XM_011543284.3	zma-miR164a-5p*	-33.2	3500	3'UTR	Homo sapiens follistatin like 4 (FSTL4), transcript variant X2, mRNA
BIRC6	XM_005264452.5	zma-miR164a-5p*	-28.7	6	5'UTR	Homo sapiens baculoviral IAP repeat containing 6 (BIRC6), transcript variant X6, mRNA
BTBD19	XM_011540803.3	zma-miR164a-5p*	-32	183	5'UTR	Homo sapiens BTB domain containing 19 (BTBD19), transcript variant X1, mRNA
TTLL4	XM_047446455.1	zma-miR164a-5p*	-28.5	6675	3'UTR	Homo sapiens tubulin tyrosine ligase like 4 (TTLL4), transcript variant X11, mRNA
PIP5KL1	XM_047422778.1	zma-miR164a-5p*	-28.9	4818	3'UTR	Homo sapiens phosphatidylinositol-4-phosphate 5-kinase like 1 (PIP5KL1), transcript variant X4, mRNA
PPRC1	XM_047424887.1	zma-miR164a-5p*	-37.3	2491	CDS	Homo sapiens PPARG related coactivator 1 (PPRC1), transcript variant X21, mRNA
DLG4	NM_001321074.1	zma-miR164a-5p*	-25.4	391	5'UTR	Homo sapiens discs large MAGUK scaffold protein 4 (DLG4), transcript variant 3, mRNA
BIRC6	XM_005264450.5	zma-miR164a-5p*	-28.7	6	5'UTR	Homo sapiens baculoviral IAP repeat containing 6 (BIRC6), transcript variant X1, mRNA
KIF1A	NM_001320705.2	zma-miR164a-5p*	-33.6	5843	3'UTR	Homo sapiens kinesin family member 1A (KIF1A), transcript variant 3, mRNA
SNED1	XM_011510931.3	zma-miR164a-5p*	-35.5	2669	CDS	Homo sapiens sushi, nidogen and EGF like domains 1 (SNED1), transcript variant X2, mRNA
SNED1	XR_008486319.1	zma-miR164a-5p*	-35.5	1707	non-coding	Homo sapiens sushi, nidogen and EGF like domains 1 (SNED1), transcript variant X21, misc_RNA
B4GALNT2	NM_153446.3	zma-miR164a-5p*	-33.4	4758	3'UTR	Homo sapiens beta-1,4-N-acetyl-galactosaminyltransferase 2 (SID blood group) (B4GALNT2), transcript variant 1, mRNA
FRY	XM_054373973.1	zma-miR164a-5p*	-26	8120	CDS	Homo sapiens FRY microtubule binding protein (FRY), transcript variant X1, mRNA
COMMD5	XR_928321.4	zma-miR164a-5p*	-34.5	1879	non-coding	Homo sapiens COMM domain containing 5 (COMMD5), transcript variant X1, misc_RNA
ACBD4	XM_017025095.2	zma-miR164a-5p*	-30	1866	3'UTR	Homo sapiens acyl-CoA binding domain containing 4 (ACBD4), transcript variant X19, mRNA
LOC105374325	XR_007071873.1	zma-miR164a-5p*	-37.8	5875	non-coding	Homo sapiens uncharacterized lncRNA (LOC105374325), ncRNA
CACNG5	NM_145811.3	zma-miR164a-5p*	-32.3	1184	3'UTR	Homo sapiens calcium voltage-gated channel auxiliary subunit gamma 5 (CACNG5), transcript variant 1, mRNA
SYNE1	XM_054354878.1	zma-miR164a-5p*	-36.7	11610	CDS	Homo sapiens spectrin repeat containing nuclear envelope protein 1 (SYNE1), transcript variant X1, mRNA
MTCL1	XM_054318371.1	zma-miR164a-5p*	-37.5	5717	CDS	Homo sapiens microtubule crosslinking factor 1 (MTCL1), transcript variant X16, mRNA
FTO	XM_054313887.1	zma-miR164a-5p*	-29.4	18243	3'UTR	Homo sapiens FTO alpha-ketoglutarate dependent dioxygenase (FTO), transcript variant X5, mRNA
UBE2I	XM_054313827.1	zma-miR164a-5p*	-36	4580	3'UTR	Homo sapiens ubiquitin conjugating enzyme E2 I (UBE2I), transcript variant X3, mRNA
LOC105378464	XR_946282.2	zma-miR164a-5p*	-32.1	809	non-coding	Homo sapiens uncharacterized lncRNA (LOC105378464), transcript variant X1, ncRNA
TAF8	XM_047418177.1	zma-miR164a-5p*	-33.8	2084	3'UTR	Homo sapiens TATA-box binding protein associated factor 8 (TAF8), transcript variant X3, mRNA
SMARCC2	NM_001130420.3	zma-miR164a-5p*	-34.9	4587	3'UTR	Homo sapiens SWI/SNF related BAF chromatin remodeling complex subunit C2 (SMARCC2), transcript variant 3, mRNA
FLYWCH1	XM_054314161.1	zma-miR164a-5p*	-34.8	4163	3'UTR	Homo sapiens FLYWCH-type zinc finger 1 (FLYWCH1), transcript variant X3, mRNA
FLYWCH1	XM_054314171.1	zma-miR164a-5p*	-34.8	3781	3'UTR	Homo sapiens FLYWCH-type zinc finger 1 (FLYWCH1), transcript variant X12, mRNA
MTCL1	XM_054318381.1	zma-miR164a-5p*	-37.5	6452	CDS	Homo sapiens microtubule crosslinking factor 1 (MTCL1), transcript variant X29, mRNA
BIRC6	XM_047445158.1	zma-miR164a-5p*	-28.7	6	5'UTR	Homo sapiens baculoviral IAP repeat containing 6 (BIRC6), transcript variant X4, mRNA
ACBD4	NM_001135705.3	zma-miR164a-5p*	-30	1556	3'UTR	Homo sapiens acyl-CoA binding domain containing 4 (ACBD4), transcript variant 4, mRNA
BIRC6	XM_005264453.5	zma-miR164a-5p*	-28.7	6	5'UTR	Homo sapiens baculoviral IAP repeat containing 6 (BIRC6), transcript variant X12, mRNA
KCNH6	NM_030779.4	zma-miR164a-5p*	-32.6	2915	CDS	Homo sapiens potassium voltage-gated channel subfamily H member 6 (KCNH6), transcript variant 1, mRNA
UBE2I	XM_047434585.1	zma-miR164a-5p*	-36	4988	3'UTR	Homo sapiens ubiquitin conjugating enzyme E2 I (UBE2I), transcript variant X5, mRNA
ACBD4	XM_054317235.1	zma-miR164a-5p*	-30	1985	3'UTR	Homo sapiens acyl-CoA binding domain containing 4 (ACBD4), transcript variant X3, mRNA
MLEC	XM_011539032.2	zma-miR164a-5p*	-34.5	367	5'UTR	Homo sapiens malectin (MLEC), transcript variant X1, mRNA
GRM2	XM_054346377.1	zma-miR164a-5p*	-36.1	543	5'UTR	Homo sapiens glutamate metabotropic receptor 2 (GRM2), transcript variant X11, mRNA
LOC105373218	XR_007066963.1	zma-miR164a-5p*	-30.1	1503	non-coding	Homo sapiens uncharacterized lncRNA (LOC105373218), transcript variant X1, ncRNA
BIRC6	XM_047445163.1	zma-miR164a-5p*	-28.7	6	5'UTR	Homo sapiens baculoviral IAP repeat containing 6 (BIRC6), transcript variant X10, mRNA
MTCL1	NM_001395220.1	zma-miR164a-5p*	-37.5	4730	3'UTR	Homo sapiens microtubule crosslinking factor 1 (MTCL1), transcript variant 5, mRNA
VPS72	NM_001271088.2	zma-miR164a-5p*	-31.2	951	3'UTR	Homo sapiens vacuolar protein sorting 72 homolog (VPS72), transcript variant 3, mRNA
LOC105377848	XR_007076879.1	zma-miR164a-5p*	-32.3	812	non-coding	Homo sapiens uncharacterized lncRNA (LOC105377848), transcript variant X1, ncRNA
SNED1	XM_047443884.1	zma-miR164a-5p*	-35.5	2669	CDS	Homo sapiens sushi, nidogen and EGF like domains 1 (SNED1), transcript variant X3, mRNA
MTCL1	XM_024451118.2	zma-miR164a-5p*	-37.5	5876	CDS	Homo sapiens microtubule crosslinking factor 1 (MTCL1), transcript variant X12, mRNA
FLYWCH1	XM_054314174.1	zma-miR164a-5p*	-34.8	3681	3'UTR	Homo sapiens FLYWCH-type zinc finger 1 (FLYWCH1), transcript variant X15, mRNA
IFT172	NM_015662.3	zma-miR164a-5p*	-25.6	301	CDS	Homo sapiens intraflagellar transport 172 (IFT172), transcript variant 1, mRNA
SYNE1	XM_054354897.1	zma-miR164a-5p*	-36.7	11610	CDS	Homo sapiens spectrin repeat containing nuclear envelope protein 1 (SYNE1), transcript variant X21, mRNA
SNED1	XM_024452784.2	zma-miR164a-5p*	-35.5	2669	CDS	Homo sapiens sushi, nidogen and EGF like domains 1 (SNED1), transcript variant X13, mRNA
GLI3	XM_047420207.1	zma-miR164a-5p*	-35.7	2766	CDS	Homo sapiens GLI family zinc finger 3 (GLI3), transcript variant X3, mRNA
FTO	XM_054313892.1	zma-miR164a-5p*	-29.4	17799	3'UTR	Homo sapiens FTO alpha-ketoglutarate dependent dioxygenase (FTO), transcript variant X10, mRNA
ACBD4	XM_047436769.1	zma-miR164a-5p*	-30	2845	3'UTR	Homo sapiens acyl-CoA binding domain containing 4 (ACBD4), transcript variant X18, mRNA
BIRC6	XM_047445168.1	zma-miR164a-5p*	-28.7	6	5'UTR	Homo sapiens baculoviral IAP repeat containing 6 (BIRC6), transcript variant X19, mRNA
CSRP1	NM_001193570.2	zma-miR164a-5p*	-34.3	1168	3'UTR	Homo sapiens cysteine and glycine rich protein 1 (CSRP1), transcript variant 3, mRNA
SNAPC4	XM_006717242.5	zma-miR164a-5p*	-29.5	4462	CDS	Homo sapiens small nuclear RNA activating complex polypeptide 4 (SNAPC4), transcript variant X1, mRNA
SYNE1	XM_006715424.3	zma-miR164a-5p*	-36.7	11552	CDS	Homo sapiens spectrin repeat containing nuclear envelope protein 1 (SYNE1), transcript variant X38, mRNA
SYNE1	XM_054354909.1	zma-miR164a-5p*	-36.7	11610	CDS	Homo sapiens spectrin repeat containing nuclear envelope protein 1 (SYNE1), transcript variant X33, mRNA
SNED1	XR_002959255.2	zma-miR164a-5p*	-35.5	2809	non-coding	Homo sapiens sushi, nidogen and EGF like domains 1 (SNED1), transcript variant X4, misc_RNA
FLYWCH1	XM_047434788.1	zma-miR164a-5p*	-34.8	2999	3'UTR	Homo sapiens FLYWCH-type zinc finger 1 (FLYWCH1), transcript variant X21, mRNA
LOC124902561	XM_047426136.1	zma-miR164a-5p*	-35.1	9388	3'UTR	Homo sapiens uncharacterized protein (LOC124902561), mRNA
SNED1	XM_054341319.1	zma-miR164a-5p*	-35.5	2742	CDS	Homo sapiens sushi, nidogen and EGF like domains 1 (SNED1), transcript variant X3, mRNA
KCNH6	XM_054317427.1	zma-miR164a-5p*	-32.6	2807	CDS	Homo sapiens potassium voltage-gated channel subfamily H member 6 (KCNH6), transcript variant X3, mRNA
PDE1C	XM_047420444.1	zma-miR164a-5p*	-30.8	6905	3'UTR	Homo sapiens phosphodiesterase 1C (PDE1C), transcript variant X15, mRNA
BIRC6	XM_047445160.1	zma-miR164a-5p*	-28.7	6	5'UTR	Homo sapiens baculoviral IAP repeat containing 6 (BIRC6), transcript variant X7, mRNA
LOC124906862	XR_007080513.1	zma-miR164a-5p*	-36.8	4114	non-coding	Homo sapiens uncharacterized lncRNA (LOC124906862), ncRNA
SLC25A1	NR_046298.3	zma-miR164a-5p*	-32.7	1281	non-coding	Homo sapiens solute carrier family 25 member 1 (SLC25A1), transcript variant 4, non-coding RNA
FLYWCH1	XM_054314166.1	zma-miR164a-5p*	-34.8	3737	3'UTR	Homo sapiens FLYWCH-type zinc finger 1 (FLYWCH1), transcript variant X7, mRNA
FLYWCH1	NM_001308068.2	zma-miR164a-5p*	-34.8	3588	3'UTR	Homo sapiens FLYWCH-type zinc finger 1 (FLYWCH1), transcript variant 3, mRNA
SYNE1	XM_011535645.3	zma-miR164a-5p*	-36.7	8862	CDS	Homo sapiens spectrin repeat containing nuclear envelope protein 1 (SYNE1), transcript variant X46, mRNA
GRM2	XM_054346375.1	zma-miR164a-5p*	-36.1	543	5'UTR	Homo sapiens glutamate metabotropic receptor 2 (GRM2), transcript variant X9, mRNA
LOC105371948	XR_007087812.1	zma-miR164a-5p*	-36.8	2868	non-coding	Homo sapiens uncharacterized lncRNA (LOC105371948), transcript variant X3, ncRNA
KIF1A	XM_054342653.1	zma-miR164a-5p*	-33.6	6140	3'UTR	Homo sapiens kinesin family member 1A (KIF1A), transcript variant X4, mRNA
APC2	XM_054319500.1	zma-miR164a-5p*	-30.5	8511	3'UTR	Homo sapiens APC regulator of WNT signaling pathway 2 (APC2), transcript variant X5, mRNA
MNT	XM_017024654.3	zma-miR164a-5p*	-30.7	761	5'UTR	Homo sapiens MAX network transcriptional repressor (MNT), transcript variant X3, mRNA
PIP5KL1	XM_047422776.1	zma-miR164a-5p*	-28.9	1992	3'UTR	Homo sapiens phosphatidylinositol-4-phosphate 5-kinase like 1 (PIP5KL1), transcript variant X1, mRNA
UBE2I	XM_054313829.1	zma-miR164a-5p*	-36	4552	3'UTR	Homo sapiens ubiquitin conjugating enzyme E2 I (UBE2I), transcript variant X6, mRNA
SYNE1	XM_054354880.1	zma-miR164a-5p*	-36.7	11473	CDS	Homo sapiens spectrin repeat containing nuclear envelope protein 1 (SYNE1), transcript variant X3, mRNA
APOBEC3A_B	XM_054329615.1	zma-miR164a-5p*	-32.5	2779	CDS	Homo sapiens APOBEC3A and APOBEC3B deletion hybrid (APOBEC3A_B), transcript variant X3, mRNA
ZNF701	NM_001433682.1	zma-miR164a-5p*	-38.7	3587	3'UTR	Homo sapiens zinc finger protein 701 (ZNF701), transcript variant 4, mRNA
BIRC6	XM_005264455.5	zma-miR164a-5p*	-28.7	6	5'UTR	Homo sapiens baculoviral IAP repeat containing 6 (BIRC6), transcript variant X24, mRNA
SLC25A1	NM_001256534.2	zma-miR164a-5p*	-32.7	1528	3'UTR	Homo sapiens solute carrier family 25 member 1 (SLC25A1), transcript variant 3, mRNA; nuclear gene for mitochondrial product
FLYWCH1	XM_011522705.3	zma-miR164a-5p*	-34.8	3879	3'UTR	Homo sapiens FLYWCH-type zinc finger 1 (FLYWCH1), transcript variant X5, mRNA
LOC105371948	XR_007069573.1	zma-miR164a-5p*	-36.8	2868	non-coding	Homo sapiens uncharacterized lncRNA (LOC105371948), transcript variant X2, ncRNA
KIF1A	NM_001244008.2	zma-miR164a-5p*	-33.6	6119	3'UTR	Homo sapiens kinesin family member 1A (KIF1A), transcript variant 1, mRNA
BIRC6	XM_047445174.1	zma-miR164a-5p*	-28.7	6	5'UTR	Homo sapiens baculoviral IAP repeat containing 6 (BIRC6), transcript variant X28, mRNA
ABCB9	XM_054371599.1	zma-miR164a-5p*	-32	2725	CDS	Homo sapiens ATP binding cassette subfamily B member 9 (ABCB9), transcript variant X3, mRNA
BIRC6	XM_047445162.1	zma-miR164a-5p*	-28.7	6	5'UTR	Homo sapiens baculoviral IAP repeat containing 6 (BIRC6), transcript variant X9, mRNA
PIP5KL1	XM_054361989.1	zma-miR164a-5p*	-28.9	1992	3'UTR	Homo sapiens phosphatidylinositol-4-phosphate 5-kinase like 1 (PIP5KL1), transcript variant X1, mRNA
SYNE1	XM_054354881.1	zma-miR164a-5p*	-36.7	11610	CDS	Homo sapiens spectrin repeat containing nuclear envelope protein 1 (SYNE1), transcript variant X4, mRNA
KCNA2	XM_011541398.3	zma-miR164a-5p*	-34	10282	3'UTR	Homo sapiens potassium voltage-gated channel subfamily A member 2 (KCNA2), transcript variant X1, mRNA
BIRC6	XM_047445180.1	zma-miR164a-5p*	-28.7	6	5'UTR	Homo sapiens baculoviral IAP repeat containing 6 (BIRC6), transcript variant X34, mRNA
SYNE1	XM_006715413.3	zma-miR164a-5p*	-36.7	11552	CDS	Homo sapiens spectrin repeat containing nuclear envelope protein 1 (SYNE1), transcript variant X16, mRNA
ACBD4	XM_054317240.1	zma-miR164a-5p*	-30	1968	3'UTR	Homo sapiens acyl-CoA binding domain containing 4 (ACBD4), transcript variant X8, mRNA
LOC105377848	XR_007076880.1	zma-miR164a-5p*	-32.3	912	non-coding	Homo sapiens uncharacterized lncRNA (LOC105377848), transcript variant X2, ncRNA
BIRC6	XM_047445179.1	zma-miR164a-5p*	-28.7	6	5'UTR	Homo sapiens baculoviral IAP repeat containing 6 (BIRC6), transcript variant X33, mRNA
ARHGAP33	XM_017026238.2	zma-miR164a-5p*	-36.1	1325	5'UTR	Homo sapiens Rho GTPase activating protein 33 (ARHGAP33), transcript variant X12, mRNA
MTCL1	XM_054318358.1	zma-miR164a-5p*	-37.5	6038	CDS	Homo sapiens microtubule crosslinking factor 1 (MTCL1), transcript variant X3, mRNA
MTCL1	XM_054318364.1	zma-miR164a-5p*	-37.5	5918	CDS	Homo sapiens microtubule crosslinking factor 1 (MTCL1), transcript variant X9, mRNA
KIF1A	NM_001379637.1	zma-miR164a-5p*	-33.6	5891	3'UTR	Homo sapiens kinesin family member 1A (KIF1A), transcript variant 12, mRNA
SYNE1	XM_054354916.1	zma-miR164a-5p*	-36.7	11610	CDS	Homo sapiens spectrin repeat containing nuclear envelope protein 1 (SYNE1), transcript variant X40, mRNA
ZNF701	NM_001433684.1	zma-miR164a-5p*	-38.7	3572	3'UTR	Homo sapiens zinc finger protein 701 (ZNF701), transcript variant 6, mRNA
FSTL4	XM_017009251.2	zma-miR164a-5p*	-33.2	2736	3'UTR	Homo sapiens follistatin like 4 (FSTL4), transcript variant X4, mRNA
LOC105374325	XR_939831.2	zma-miR164a-5p*	-37.8	5880	non-coding	Homo sapiens uncharacterized lncRNA (LOC105374325), ncRNA
PPRC1	XM_054365311.1	zma-miR164a-5p*	-37.3	2509	CDS	Homo sapiens PPARG related coactivator 1 (PPRC1), transcript variant X7, mRNA
APOBEC3A_B	XM_054329619.1	zma-miR164a-5p*	-32.5	5151	CDS	Homo sapiens APOBEC3A and APOBEC3B deletion hybrid (APOBEC3A_B), transcript variant X7, mRNA
PPRC1	XM_054365312.1	zma-miR164a-5p*	-37.3	2667	CDS	Homo sapiens PPARG related coactivator 1 (PPRC1), transcript variant X18, mRNA
ACBD4	XM_047436764.1	zma-miR164a-5p*	-30	1698	3'UTR	Homo sapiens acyl-CoA binding domain containing 4 (ACBD4), transcript variant X11, mRNA
LOC124901574	XR_007060192.1	zma-miR164a-5p*	-34	2211	non-coding	Homo sapiens uncharacterized lncRNA (LOC124901574), ncRNA
FLYWCH1	XM_047434775.1	zma-miR164a-5p*	-34.8	4467	3'UTR	Homo sapiens FLYWCH-type zinc finger 1 (FLYWCH1), transcript variant X6, mRNA
ACBD4	XM_017025087.2	zma-miR164a-5p*	-30	1988	3'UTR	Homo sapiens acyl-CoA binding domain containing 4 (ACBD4), transcript variant X2, mRNA
MTCL1	XM_047437395.1	zma-miR164a-5p*	-37.5	5906	CDS	Homo sapiens microtubule crosslinking factor 1 (MTCL1), transcript variant X11, mRNA
FLYWCH1	XM_054314160.1	zma-miR164a-5p*	-34.8	4260	3'UTR	Homo sapiens FLYWCH-type zinc finger 1 (FLYWCH1), transcript variant X2, mRNA
KCNH6	XM_054317425.1	zma-miR164a-5p*	-32.6	2915	CDS	Homo sapiens potassium voltage-gated channel subfamily H member 6 (KCNH6), transcript variant X1, mRNA
MNT	XM_054316172.1	zma-miR164a-5p*	-30.7	2291	3'UTR	Homo sapiens MAX network transcriptional repressor (MNT), transcript variant X1, mRNA
BIRC6	XM_047445170.1	zma-miR164a-5p*	-28.7	6	5'UTR	Homo sapiens baculoviral IAP repeat containing 6 (BIRC6), transcript variant X22, mRNA
MTCL1	XM_024451113.2	zma-miR164a-5p*	-37.5	5999	CDS	Homo sapiens microtubule crosslinking factor 1 (MTCL1), transcript variant X5, mRNA
UBE2I	XM_005255540.3	zma-miR164a-5p*	-36	4601	3'UTR	Homo sapiens ubiquitin conjugating enzyme E2 I (UBE2I), transcript variant X1, mRNA
ABCB9	XM_047428626.1	zma-miR164a-5p*	-32	5823	CDS	Homo sapiens ATP binding cassette subfamily B member 9 (ABCB9), transcript variant X12, mRNA
FLYWCH1	XM_047434790.1	zma-miR164a-5p*	-34.8	4482	3'UTR	Homo sapiens FLYWCH-type zinc finger 1 (FLYWCH1), transcript variant X23, mRNA
ACBD4	NM_001378112.1	zma-miR164a-5p*	-30	2922	3'UTR	Homo sapiens acyl-CoA binding domain containing 4 (ACBD4), transcript variant 9, mRNA
FSIP1	XM_011521311.4	zma-miR164a-5p*	-29.3	132	5'UTR	Homo sapiens fibrous sheath interacting protein 1 (FSIP1), transcript variant X5, mRNA
MNT	XM_054316175.1	zma-miR164a-5p*	-30.7	715	5'UTR	Homo sapiens MAX network transcriptional repressor (MNT), transcript variant X4, mRNA
LOC124904692	XR_007067229.1	zma-miR164a-5p*	-31.5	2783	non-coding	Homo sapiens uncharacterized lncRNA (LOC124904692), ncRNA
MTCL1	XM_024451111.2	zma-miR164a-5p*	-37.5	6110	CDS	Homo sapiens microtubule crosslinking factor 1 (MTCL1), transcript variant X2, mRNA
LOC102723758	XR_007078210.1	zma-miR164a-5p*	-30.8	10069	non-coding	Homo sapiens uncharacterized lncRNA (LOC102723758), transcript variant X1, ncRNA
PDE1C	NM_001322059.2	zma-miR164a-5p*	-30.8	6983	3'UTR	Homo sapiens phosphodiesterase 1C (PDE1C), transcript variant 10, mRNA
SNED1	XR_008486312.1	zma-miR164a-5p*	-35.5	2809	non-coding	Homo sapiens sushi, nidogen and EGF like domains 1 (SNED1), transcript variant X4, misc_RNA
LOC105371090	XR_007064995.1	zma-miR164a-5p*	-35.9	586	non-coding	Homo sapiens uncharacterized lncRNA (LOC105371090), transcript variant X4, ncRNA
ACBD4	XM_017025097.2	zma-miR164a-5p*	-30	1845	3'UTR	Homo sapiens acyl-CoA binding domain containing 4 (ACBD4), transcript variant X21, mRNA
MTCL1	XM_054318356.1	zma-miR164a-5p*	-37.5	6116	CDS	Homo sapiens microtubule crosslinking factor 1 (MTCL1), transcript variant X1, mRNA
ACBD4	XM_017025088.2	zma-miR164a-5p*	-30	1985	3'UTR	Homo sapiens acyl-CoA binding domain containing 4 (ACBD4), transcript variant X3, mRNA
SNED1	XR_008486317.1	zma-miR164a-5p*	-35.5	2905	non-coding	Homo sapiens sushi, nidogen and EGF like domains 1 (SNED1), transcript variant X17, misc_RNA
MTCL1	XM_054318378.1	zma-miR164a-5p*	-37.5	4800	CDS	Homo sapiens microtubule crosslinking factor 1 (MTCL1), transcript variant X24, mRNA
LOC105374809	NR_187881.1	zma-miR164a-5p*	-36.4	922	non-coding	Homo sapiens uncharacterized LOC105374809 (LOC105374809), transcript variant 7, long non-coding RNA
ZNF701	NM_001433685.1	zma-miR164a-5p*	-38.7	3577	3'UTR	Homo sapiens zinc finger protein 701 (ZNF701), transcript variant 7, mRNA
BIRC6	XM_047445185.1	zma-miR164a-5p*	-28.7	6	5'UTR	Homo sapiens baculoviral IAP repeat containing 6 (BIRC6), transcript variant X39, mRNA
IFT172	XM_054341345.1	zma-miR164a-5p*	-25.6	301	CDS	Homo sapiens intraflagellar transport 172 (IFT172), transcript variant X3, mRNA
APOBEC3A_B	XM_054329613.1	zma-miR164a-5p*	-32.5	3021	CDS	Homo sapiens APOBEC3A and APOBEC3B deletion hybrid (APOBEC3A_B), transcript variant X1, mRNA
LOC102723758	XR_007060182.1	zma-miR164a-5p*	-30.8	10608	non-coding	Homo sapiens uncharacterized lncRNA (LOC102723758), transcript variant X1, ncRNA
BTBD19	XM_054334660.1	zma-miR164a-5p*	-32	183	5'UTR	Homo sapiens BTB domain containing 19 (BTBD19), transcript variant X1, mRNA
TAC4	NM_001077503.2	zma-miR164a-5p*	-35.2	61	CDS	Homo sapiens tachykinin precursor 4 (TAC4), transcript variant beta, mRNA
BIRC6	XM_047445172.1	zma-miR164a-5p*	-28.7	6	5'UTR	Homo sapiens baculoviral IAP repeat containing 6 (BIRC6), transcript variant X25, mRNA
SYNE1	XM_006715410.3	zma-miR164a-5p*	-36.7	11552	CDS	Homo sapiens spectrin repeat containing nuclear envelope protein 1 (SYNE1), transcript variant X11, mRNA
MTCL1	XM_047437394.1	zma-miR164a-5p*	-37.5	5912	CDS	Homo sapiens microtubule crosslinking factor 1 (MTCL1), transcript variant X10, mRNA
SYNE1	XM_054354889.1	zma-miR164a-5p*	-36.7	11610	CDS	Homo sapiens spectrin repeat containing nuclear envelope protein 1 (SYNE1), transcript variant X12, mRNA
SMARCC2	NM_001330288.2	zma-miR164a-5p*	-34.9	4866	3'UTR	Homo sapiens SWI/SNF related BAF chromatin remodeling complex subunit C2 (SMARCC2), transcript variant 4, mRNA
FLYWCH1	XM_047434778.1	zma-miR164a-5p*	-34.8	4166	3'UTR	Homo sapiens FLYWCH-type zinc finger 1 (FLYWCH1), transcript variant X10, mRNA
KCNH6	XM_047436855.1	zma-miR164a-5p*	-32.6	2615	CDS	Homo sapiens potassium voltage-gated channel subfamily H member 6 (KCNH6), transcript variant X10, mRNA
CSRP1	NM_001193572.2	zma-miR164a-5p*	-34.3	1284	3'UTR	Homo sapiens cysteine and glycine rich protein 1 (CSRP1), transcript variant 5, mRNA
ACBD4	XM_017025099.2	zma-miR164a-5p*	-30	1807	3'UTR	Homo sapiens acyl-CoA binding domain containing 4 (ACBD4), transcript variant X23, mRNA
LOC105373289	NR_168381.1	zma-miR164a-5p*	-37.2	1052	non-coding	Homo sapiens uncharacterized LOC105373289 (LOC105373289), transcript variant 2, long non-coding RNA
BIRC6	XM_047445178.1	zma-miR164a-5p*	-28.7	6	5'UTR	Homo sapiens baculoviral IAP repeat containing 6 (BIRC6), transcript variant X32, mRNA
SYNE1	XM_047418508.1	zma-miR164a-5p*	-36.7	11293	CDS	Homo sapiens spectrin repeat containing nuclear envelope protein 1 (SYNE1), transcript variant X32, mRNA
SYNE1	XM_054354887.1	zma-miR164a-5p*	-36.7	11332	CDS	Homo sapiens spectrin repeat containing nuclear envelope protein 1 (SYNE1), transcript variant X10, mRNA
MTCL1	XM_024451125.2	zma-miR164a-5p*	-37.5	6573	CDS	Homo sapiens microtubule crosslinking factor 1 (MTCL1), transcript variant X28, mRNA
BIRC6	XM_047445165.1	zma-miR164a-5p*	-28.7	6	5'UTR	Homo sapiens baculoviral IAP repeat containing 6 (BIRC6), transcript variant X14, mRNA
ZNF701	XM_047439074.1	zma-miR164a-5p*	-38.7	3543	3'UTR	Homo sapiens zinc finger protein 701 (ZNF701), transcript variant X4, mRNA
ARHGAP33	XM_054319728.1	zma-miR164a-5p*	-36.1	1325	5'UTR	Homo sapiens Rho GTPase activating protein 33 (ARHGAP33), transcript variant X13, mRNA
GLI3	XM_054357914.1	zma-miR164a-5p*	-35.7	10735	CDS	Homo sapiens GLI family zinc finger 3 (GLI3), transcript variant X2, mRNA
BIRC6	XM_006712055.4	zma-miR164a-5p*	-28.7	6	5'UTR	Homo sapiens baculoviral IAP repeat containing 6 (BIRC6), transcript variant X11, mRNA
KIF1A	NM_001379649.1	zma-miR164a-5p*	-33.6	5843	3'UTR	Homo sapiens kinesin family member 1A (KIF1A), transcript variant 21, mRNA
BTBD19	NM_001394561.1	zma-miR164a-5p*	-32	183	5'UTR	Homo sapiens BTB domain containing 19 (BTBD19), transcript variant 1, mRNA
KCNH6	XM_011525310.3	zma-miR164a-5p*	-32.6	2648	CDS	Homo sapiens potassium voltage-gated channel subfamily H member 6 (KCNH6), transcript variant X9, mRNA
COMMD5	XM_054360351.1	zma-miR164a-5p*	-34.5	1879	3'UTR	Homo sapiens COMM domain containing 5 (COMMD5), transcript variant X1, mRNA
TTLL4	XM_006712875.3	zma-miR164a-5p*	-28.5	6632	3'UTR	Homo sapiens tubulin tyrosine ligase like 4 (TTLL4), transcript variant X10, mRNA
SNED1	XR_008486318.1	zma-miR164a-5p*	-35.5	2961	non-coding	Homo sapiens sushi, nidogen and EGF like domains 1 (SNED1), transcript variant X18, misc_RNA
PPRC1	XM_047424886.1	zma-miR164a-5p*	-37.3	2242	CDS	Homo sapiens PPARG related coactivator 1 (PPRC1), transcript variant X20, mRNA
ACBD4	XM_054317252.1	zma-miR164a-5p*	-30	2845	3'UTR	Homo sapiens acyl-CoA binding domain containing 4 (ACBD4), transcript variant X18, mRNA
SNAPC4	NM_001394201.1	zma-miR164a-5p*	-29.5	3285	CDS	Homo sapiens small nuclear RNA activating complex polypeptide 4 (SNAPC4), transcript variant 1, mRNA
BIRC6	XM_047445177.1	zma-miR164a-5p*	-28.7	6	5'UTR	Homo sapiens baculoviral IAP repeat containing 6 (BIRC6), transcript variant X31, mRNA
GLI3	XM_054357918.1	zma-miR164a-5p*	-35.7	12575	CDS	Homo sapiens GLI family zinc finger 3 (GLI3), transcript variant X6, mRNA
ARHGAP33	XR_008485081.1	zma-miR164a-5p*	-36.1	1322	non-coding	Homo sapiens Rho GTPase activating protein 33 (ARHGAP33), transcript variant X15, misc_RNA
BIRC6	XM_047445176.1	zma-miR164a-5p*	-28.7	6	5'UTR	Homo sapiens baculoviral IAP repeat containing 6 (BIRC6), transcript variant X30, mRNA
PDE1C	NM_001322058.2	zma-miR164a-5p*	-30.8	7258	3'UTR	Homo sapiens phosphodiesterase 1C (PDE1C), transcript variant 9, mRNA
SLC9A9	XM_054346250.1	zma-miR164a-5p*	-37.5	1145	CDS	Homo sapiens solute carrier family 9 member A9 (SLC9A9), transcript variant X4, mRNA
PPP3CA	NM_001130691.2	zma-miR164a-5p*	-30.6	375	5'UTR	Homo sapiens protein phosphatase 3 catalytic subunit alpha (PPP3CA), transcript variant 2, mRNA
SNAPC4	XM_054363625.1	zma-miR164a-5p*	-29.5	4988	3'UTR	Homo sapiens small nuclear RNA activating complex polypeptide 4 (SNAPC4), transcript variant X3, mRNA
FLYWCH1	XM_054314159.1	zma-miR164a-5p*	-34.8	4166	3'UTR	Homo sapiens FLYWCH-type zinc finger 1 (FLYWCH1), transcript variant X1, mRNA
BTBD19	XM_054334661.1	zma-miR164a-5p*	-32	183	5'UTR	Homo sapiens BTB domain containing 19 (BTBD19), transcript variant X2, mRNA
GREM1	NM_013372.7	zma-miR164a-5p*	-37	176	CDS	Homo sapiens gremlin 1, DAN family BMP antagonist (GREM1), transcript variant 1, mRNA
ACBD4	XM_054317237.1	zma-miR164a-5p*	-30	2813	3'UTR	Homo sapiens acyl-CoA binding domain containing 4 (ACBD4), transcript variant X5, mRNA
LOC124902561	XM_054367339.1	zma-miR164a-5p*	-35.1	9388	3'UTR	Homo sapiens uncharacterized protein (LOC124902561), mRNA
LOC124900193	XM_054353959.1	zma-miR164a-5p*	-31.5	3025	3'UTR	Homo sapiens uncharacterized protein (LOC124900193), transcript variant X1, mRNA
KIF1A	NM_001330289.2	zma-miR164a-5p*	-33.6	5870	3'UTR	Homo sapiens kinesin family member 1A (KIF1A), transcript variant 4, mRNA
LOC124906441	XR_007075016.1	zma-miR164a-5p*	-33.9	5029	non-coding	Homo sapiens uncharacterized lncRNA (LOC124906441), ncRNA
MNT	XM_024450758.2	zma-miR164a-5p*	-30.7	1618	3'UTR	Homo sapiens MAX network transcriptional repressor (MNT), transcript variant X5, mRNA
NCAPH	XM_005263908.5	zma-miR164a-5p*	-31.5	4221	3'UTR	Homo sapiens non-SMC condensin I complex subunit H (NCAPH), transcript variant X1, mRNA
TRIM41	NM_033549.5	zma-miR164a-5p*	-29.8	2745	3'UTR	Homo sapiens tripartite motif containing 41 (TRIM41), transcript variant 1, mRNA
ZNF701	XM_054321418.1	zma-miR164a-5p*	-38.7	2372	3'UTR	Homo sapiens zinc finger protein 701 (ZNF701), transcript variant X7, mRNA
SNED1	XR_008486311.1	zma-miR164a-5p*	-35.5	2743	non-coding	Homo sapiens sushi, nidogen and EGF like domains 1 (SNED1), transcript variant X1, misc_RNA
FRY	XM_017020306.2	zma-miR164a-5p*	-26	5303	CDS	Homo sapiens FRY microtubule binding protein (FRY), transcript variant X4, mRNA
LOC101927560	NR_119374.1	zma-miR164a-5p*	-31.5	715	non-coding	Homo sapiens uncharacterized LOC101927560 (LOC101927560), long non-coding RNA
SYNE1	XM_006715417.3	zma-miR164a-5p*	-36.7	11552	CDS	Homo sapiens spectrin repeat containing nuclear envelope protein 1 (SYNE1), transcript variant X24, mRNA
ARHGAP5-AS1	NR_027263.1	zma-miR164a-5p*	-31.6	159	non-coding	Homo sapiens ARHGAP5 antisense RNA 1 (head to head) (ARHGAP5-AS1), long non-coding RNA
SNED1	XM_054341324.1	zma-miR164a-5p*	-35.5	2629	CDS	Homo sapiens sushi, nidogen and EGF like domains 1 (SNED1), transcript variant X12, mRNA
ACBD4	XM_054317258.1	zma-miR164a-5p*	-30	1570	3'UTR	Homo sapiens acyl-CoA binding domain containing 4 (ACBD4), transcript variant X31, mRNA
SETD4	XM_054324681.1	zma-miR164a-5p*	-31.2	2458	3'UTR	Homo sapiens SET domain containing 4 (SETD4), transcript variant X13, mRNA
ABCB9	NM_001243013.2	zma-miR164a-5p*	-32	2370	CDS	Homo sapiens ATP binding cassette subfamily B member 9 (ABCB9), transcript variant 6, mRNA
SYNE1	XM_054354910.1	zma-miR164a-5p*	-36.7	11403	CDS	Homo sapiens spectrin repeat containing nuclear envelope protein 1 (SYNE1), transcript variant X34, mRNA
ACBD4	XM_054317233.1	zma-miR164a-5p*	-30	2006	3'UTR	Homo sapiens acyl-CoA binding domain containing 4 (ACBD4), transcript variant X1, mRNA
UBE2I	XM_054313828.1	zma-miR164a-5p*	-36	4598	3'UTR	Homo sapiens ubiquitin conjugating enzyme E2 I (UBE2I), transcript variant X1, mRNA
KIF1A	NM_001379642.1	zma-miR164a-5p*	-33.6	6119	3'UTR	Homo sapiens kinesin family member 1A (KIF1A), transcript variant 17, mRNA
GNAI2	NM_002070.4	zma-miR164a-5p*	-35	1520	3'UTR	Homo sapiens G protein subunit alpha i2 (GNAI2), transcript variant 1, mRNA
SNED1	XR_002959254.2	zma-miR164a-5p*	-35.5	2669	non-coding	Homo sapiens sushi, nidogen and EGF like domains 1 (SNED1), transcript variant X1, misc_RNA
MTCL1	XM_054318362.1	zma-miR164a-5p*	-37.5	6172	CDS	Homo sapiens microtubule crosslinking factor 1 (MTCL1), transcript variant X7, mRNA
BTBD19	XM_006710386.4	zma-miR164a-5p*	-32	183	5'UTR	Homo sapiens BTB domain containing 19 (BTBD19), transcript variant X3, mRNA
SNED1	XR_008486314.1	zma-miR164a-5p*	-35.5	2629	non-coding	Homo sapiens sushi, nidogen and EGF like domains 1 (SNED1), transcript variant X6, misc_RNA
MTCL1	XM_024451123.2	zma-miR164a-5p*	-37.5	4800	CDS	Homo sapiens microtubule crosslinking factor 1 (MTCL1), transcript variant X24, mRNA
SYNE1	XM_006715425.3	zma-miR164a-5p*	-36.7	11552	CDS	Homo sapiens spectrin repeat containing nuclear envelope protein 1 (SYNE1), transcript variant X40, mRNA
SMARCC2	XM_005269104.2	zma-miR164a-5p*	-34.9	4584	3'UTR	Homo sapiens SWI/SNF related, matrix associated, actin dependent regulator of chromatin subfamily c member 2 (SMARCC2), transcript variant X3, mRNA
ABCB9	XM_054371595.1	zma-miR164a-5p*	-32	2885	CDS	Homo sapiens ATP binding cassette subfamily B member 9 (ABCB9), transcript variant X15, mRNA
FRYL	XM_024453992.2	zma-miR164a-5p*	-33.6	1537	5'UTR	Homo sapiens FRY like transcription coactivator (FRYL), transcript variant X13, mRNA
APC2	XM_006722607.3	zma-miR164a-5p*	-30.5	8477	3'UTR	Homo sapiens APC regulator of WNT signaling pathway 2 (APC2), transcript variant X4, mRNA
RFPL4B	XM_054355519.1	zma-miR164a-5p*	-33.7	1038	CDS	Homo sapiens ret finger protein like 4B (RFPL4B), transcript variant X2, mRNA
ABCB9	XM_017019103.2	zma-miR164a-5p*	-32	2553	CDS	Homo sapiens ATP binding cassette subfamily B member 9 (ABCB9), transcript variant X3, mRNA
PBXIP1	NM_020524.4	zma-miR164a-5p*	-28.9	2769	3'UTR	Homo sapiens PBX homeobox interacting protein 1 (PBXIP1), transcript variant 1, mRNA
SNED1	NM_001080437.3	zma-miR164a-5p*	-35.5	2809	CDS	Homo sapiens sushi, nidogen and EGF like domains 1 (SNED1), mRNA
GLI3	XM_054357919.1	zma-miR164a-5p*	-35.7	14441	CDS	Homo sapiens GLI family zinc finger 3 (GLI3), transcript variant X7, mRNA
SYNE1	XM_006715416.3	zma-miR164a-5p*	-36.7	11552	CDS	Homo sapiens spectrin repeat containing nuclear envelope protein 1 (SYNE1), transcript variant X23, mRNA
IFT172	XM_054341343.1	zma-miR164a-5p*	-25.6	385	CDS	Homo sapiens intraflagellar transport 172 (IFT172), transcript variant X1, mRNA
LOC107985080	XR_007087912.1	zma-miR164a-5p*	-26.4	20606	non-coding	Homo sapiens uncharacterized lncRNA (LOC107985080), transcript variant X3, ncRNA
FSTL4	XM_054352149.1	zma-miR164a-5p*	-33.2	3426	3'UTR	Homo sapiens follistatin like 4 (FSTL4), transcript variant X1, mRNA
LOC107985492	XR_007089937.1	zma-miR164a-5p*	-28.3	6582	non-coding	Homo sapiens uncharacterized lncRNA (LOC107985492), transcript variant X2, ncRNA
GNAI2	NM_001282619.2	zma-miR164a-5p*	-35	1520	3'UTR	Homo sapiens G protein subunit alpha i2 (GNAI2), transcript variant 5, mRNA
MTCL1	XM_054318359.1	zma-miR164a-5p*	-37.5	6032	CDS	Homo sapiens microtubule crosslinking factor 1 (MTCL1), transcript variant X4, mRNA
GLI3	XM_017011997.2	zma-miR164a-5p*	-35.7	12575	CDS	Homo sapiens GLI family zinc finger 3 (GLI3), transcript variant X6, mRNA
BTBD19	XM_054334662.1	zma-miR164a-5p*	-32	183	5'UTR	Homo sapiens BTB domain containing 19 (BTBD19), transcript variant X3, mRNA
PDE1C	XM_054358332.1	zma-miR164a-5p*	-29.6	6778	3'UTR	Homo sapiens phosphodiesterase 1C (PDE1C), transcript variant X5, mRNA
UBE2I	XM_047434584.1	zma-miR164a-5p*	-36	4583	3'UTR	Homo sapiens ubiquitin conjugating enzyme E2 I (UBE2I), transcript variant X3, mRNA
APC2	XM_054319499.1	zma-miR164a-5p*	-30.5	8462	3'UTR	Homo sapiens APC regulator of WNT signaling pathway 2 (APC2), transcript variant X4, mRNA
ABCB9	XM_011538095.3	zma-miR164a-5p*	-32	2782	CDS	Homo sapiens ATP binding cassette subfamily B member 9 (ABCB9), transcript variant X1, mRNA
SNED1	XR_002959262.2	zma-miR164a-5p*	-35.5	2517	non-coding	Homo sapiens sushi, nidogen and EGF like domains 1 (SNED1), transcript variant X16, misc_RNA
SYNE1	XM_006715407.2	zma-miR164a-5p*	-36.7	11552	CDS	Homo sapiens spectrin repeat containing nuclear envelope protein 1 (SYNE1), transcript variant X1, mRNA
SNED1	XR_008486315.1	zma-miR164a-5p*	-35.5	2519	non-coding	Homo sapiens sushi, nidogen and EGF like domains 1 (SNED1), transcript variant X9, misc_RNA
SMARCC2	XM_017019884.2	zma-miR164a-5p*	-34.9	4518	3'UTR	Homo sapiens SWI/SNF related, matrix associated, actin dependent regulator of chromatin subfamily c member 2 (SMARCC2), transcript variant X4, mRNA
LOC105378464	XR_007062285.1	zma-miR164a-5p*	-34.3	670	non-coding	Homo sapiens uncharacterized lncRNA (LOC105378464), transcript variant X4, ncRNA
TGFB3	NM_003239.5	zma-miR164a-5p*	-38.7	517	5'UTR	Homo sapiens transforming growth factor beta 3 (TGFB3), transcript variant 1, mRNA
GLI3	XM_011515274.3	zma-miR164a-5p*	-35.7	2580	CDS	Homo sapiens GLI family zinc finger 3 (GLI3), transcript variant X7, mRNA
ZNF701	XM_054321415.1	zma-miR164a-5p*	-38.7	3543	3'UTR	Homo sapiens zinc finger protein 701 (ZNF701), transcript variant X4, mRNA
ACBD4	NM_001378111.1	zma-miR164a-5p*	-30	2614	3'UTR	Homo sapiens acyl-CoA binding domain containing 4 (ACBD4), transcript variant 8, mRNA
MTCL1	NM_001378206.1	zma-miR164a-5p*	-37.5	5978	3'UTR	Homo sapiens microtubule crosslinking factor 1 (MTCL1), transcript variant 2, mRNA
SCN4B	NM_001142348.2	zma-miR164a-5p*	-33.8	1601	3'UTR	Homo sapiens sodium voltage-gated channel beta subunit 4 (SCN4B), transcript variant 2, mRNA
ACBD4	XM_047436760.1	zma-miR164a-5p*	-30	2813	3'UTR	Homo sapiens acyl-CoA binding domain containing 4 (ACBD4), transcript variant X5, mRNA
PBXIP1	NM_001317734.2	zma-miR164a-5p*	-28.9	2680	3'UTR	Homo sapiens PBX homeobox interacting protein 1 (PBXIP1), transcript variant 2, mRNA
FLYWCH1	XM_054314175.1	zma-miR164a-5p*	-34.8	3778	3'UTR	Homo sapiens FLYWCH-type zinc finger 1 (FLYWCH1), transcript variant X16, mRNA
DLG4	NR_135527.1	zma-miR164a-5p*	-25.4	391	non-coding	Homo sapiens discs large MAGUK scaffold protein 4 (DLG4), transcript variant 7, non-coding RNA
PCYT2	XM_005256386.5	zma-miR164a-5p*	-36.1	180	5'UTR	Homo sapiens phosphate cytidylyltransferase 2, ethanolamine (PCYT2), transcript variant X2, mRNA
IFT172	XM_011532758.2	zma-miR164a-5p*	-25.6	301	CDS	Homo sapiens intraflagellar transport 172 (IFT172), transcript variant X6, mRNA
MTCL1	XM_047437396.1	zma-miR164a-5p*	-37.5	5873	CDS	Homo sapiens microtubule crosslinking factor 1 (MTCL1), transcript variant X13, mRNA
LOC100506851	XR_007076917.1	zma-miR164a-5p*	-31.2	2859	non-coding	Homo sapiens uncharacterized lncRNA (LOC100506851), transcript variant X1, ncRNA
FRY	XM_047430000.1	zma-miR164a-5p*	-26	8111	CDS	Homo sapiens FRY microtubule binding protein (FRY), transcript variant X2, mRNA
LOC124902958	XR_007063355.1	zma-miR164a-5p*	-33.3	5	non-coding	Homo sapiens uncharacterized lncRNA (LOC124902958), transcript variant X1, ncRNA
APC2	XM_006722610.4	zma-miR164a-5p*	-30.5	8575	3'UTR	Homo sapiens APC regulator of WNT signaling pathway 2 (APC2), transcript variant X2, mRNA
FSTL4	XM_054352151.1	zma-miR164a-5p*	-33.2	3570	3'UTR	Homo sapiens follistatin like 4 (FSTL4), transcript variant X3, mRNA
ACBD4	XM_017025096.2	zma-miR164a-5p*	-30	1828	3'UTR	Homo sapiens acyl-CoA binding domain containing 4 (ACBD4), transcript variant X20, mRNA
LOC124903545	XR_007064746.1	zma-miR164a-5p*	-26.8	792	non-coding	Homo sapiens uncharacterized lncRNA (LOC124903545), ncRNA
MTCL1	NM_015210.4	zma-miR164a-5p*	-37.5	4925	3'UTR	Homo sapiens microtubule crosslinking factor 1 (MTCL1), transcript variant 4, mRNA
NCAPH	NM_001281712.2	zma-miR164a-5p*	-31.5	3955	3'UTR	Homo sapiens non-SMC condensin I complex subunit H (NCAPH), transcript variant 4, mRNA
SYNE1	XM_054354914.1	zma-miR164a-5p*	-36.7	11610	CDS	Homo sapiens spectrin repeat containing nuclear envelope protein 1 (SYNE1), transcript variant X38, mRNA
ARHGAP33	XR_935731.3	zma-miR164a-5p*	-36.1	1322	non-coding	Homo sapiens Rho GTPase activating protein 33 (ARHGAP33), transcript variant X15, misc_RNA
MNT	XM_047436092.1	zma-miR164a-5p*	-30.7	2378	3'UTR	Homo sapiens MAX network transcriptional repressor (MNT), transcript variant X2, mRNA
FLYWCH1	XM_054314168.1	zma-miR164a-5p*	-34.8	3734	3'UTR	Homo sapiens FLYWCH-type zinc finger 1 (FLYWCH1), transcript variant X9, mRNA
SYNE1	XM_017010615.2	zma-miR164a-5p*	-36.7	11552	CDS	Homo sapiens spectrin repeat containing nuclear envelope protein 1 (SYNE1), transcript variant X37, mRNA
FLYWCH1	NM_032296.3	zma-miR164a-5p*	-34.8	3585	3'UTR	Homo sapiens FLYWCH-type zinc finger 1 (FLYWCH1), transcript variant 1, mRNA
APOBEC3A_B	XM_054329616.1	zma-miR164a-5p*	-32.5	2763	CDS	Homo sapiens APOBEC3A and APOBEC3B deletion hybrid (APOBEC3A_B), transcript variant X4, mRNA
GNAI2	NM_001282617.2	zma-miR164a-5p*	-35	1732	3'UTR	Homo sapiens G protein subunit alpha i2 (GNAI2), transcript variant 3, mRNA
SNED1	XM_011510937.3	zma-miR164a-5p*	-35.5	2713	CDS	Homo sapiens sushi, nidogen and EGF like domains 1 (SNED1), transcript variant X22, mRNA
SYNE1	XM_054354915.1	zma-miR164a-5p*	-36.7	11610	CDS	Homo sapiens spectrin repeat containing nuclear envelope protein 1 (SYNE1), transcript variant X39, mRNA
PIP5KL1	NM_001135219.2	zma-miR164a-5p*	-28.9	1939	3'UTR	Homo sapiens phosphatidylinositol-4-phosphate 5-kinase like 1 (PIP5KL1), transcript variant 1, mRNA
MTCL1	XM_054318361.1	zma-miR164a-5p*	-37.5	5993	CDS	Homo sapiens microtubule crosslinking factor 1 (MTCL1), transcript variant X6, mRNA
SMARCC2	XM_005269102.3	zma-miR164a-5p*	-34.9	4863	3'UTR	Homo sapiens SWI/SNF related, matrix associated, actin dependent regulator of chromatin subfamily c member 2 (SMARCC2), transcript variant X1, mRNA
TAF8	XM_054354207.1	zma-miR164a-5p*	-33.8	1519	3'UTR	Homo sapiens TATA-box binding protein associated factor 8 (TAF8), transcript variant X1, mRNA
MTCL1	XM_054318366.1	zma-miR164a-5p*	-37.5	5909	CDS	Homo sapiens microtubule crosslinking factor 1 (MTCL1), transcript variant X11, mRNA
TAC4	NM_001077505.2	zma-miR164a-5p*	-35.2	61	CDS	Homo sapiens tachykinin precursor 4 (TAC4), transcript variant delta, mRNA
TAF8	NM_001410907.1	zma-miR164a-5p*	-33.8	1397	3'UTR	Homo sapiens TATA-box binding protein associated factor 8 (TAF8), transcript variant 3, mRNA
MTCL1	NM_001395333.1	zma-miR164a-5p*	-37.5	5921	CDS	Homo sapiens microtubule crosslinking factor 1 (MTCL1), transcript variant 6, mRNA
SYNE1	XM_054354917.1	zma-miR164a-5p*	-36.7	11610	CDS	Homo sapiens spectrin repeat containing nuclear envelope protein 1 (SYNE1), transcript variant X41, mRNA
SMARCC2	NM_003075.5	zma-miR164a-5p*	-34.9	4773	3'UTR	Homo sapiens SWI/SNF related BAF chromatin remodeling complex subunit C2 (SMARCC2), transcript variant 1, mRNA
IFT172	NM_001410739.1	zma-miR164a-5p*	-25.6	301	CDS	Homo sapiens intraflagellar transport 172 (IFT172), transcript variant 2, mRNA
ABCB9	XM_011538098.3	zma-miR164a-5p*	-32	5809	CDS	Homo sapiens ATP binding cassette subfamily B member 9 (ABCB9), transcript variant X11, mRNA
SNED1	XM_047443885.1	zma-miR164a-5p*	-35.5	2555	CDS	Homo sapiens sushi, nidogen and EGF like domains 1 (SNED1), transcript variant X8, mRNA
MTCL1	XM_054318380.1	zma-miR164a-5p*	-37.5	6575	CDS	Homo sapiens microtubule crosslinking factor 1 (MTCL1), transcript variant X28, mRNA
BIRC6	XM_017004556.2	zma-miR164a-5p*	-28.7	6	5'UTR	Homo sapiens baculoviral IAP repeat containing 6 (BIRC6), transcript variant X15, mRNA
PIP5KL1	XM_047422777.1	zma-miR164a-5p*	-28.9	4902	3'UTR	Homo sapiens phosphatidylinositol-4-phosphate 5-kinase like 1 (PIP5KL1), transcript variant X3, mRNA
SYNE1	XM_011535641.3	zma-miR164a-5p*	-36.7	11552	CDS	Homo sapiens spectrin repeat containing nuclear envelope protein 1 (SYNE1), transcript variant X4, mRNA
KCNH6	XM_017025178.3	zma-miR164a-5p*	-32.6	2774	CDS	Homo sapiens potassium voltage-gated channel subfamily H member 6 (KCNH6), transcript variant X4, mRNA
RFT1	XM_011534214.3	zma-miR164a-5p*	-32.2	1832	3'UTR	Homo sapiens RFT1 homolog (RFT1), transcript variant X1, mRNA
ABCB9	NM_019625.4	zma-miR164a-5p*	-32	2559	CDS	Homo sapiens ATP binding cassette subfamily B member 9 (ABCB9), transcript variant 1, mRNA
LOC107987300	XR_007067885.1	zma-miR164a-5p*	-39.3	3675	non-coding	Homo sapiens uncharacterized lncRNA (LOC107987300), ncRNA
TNFRSF13C	NM_052945.4	zma-miR164a-5p*	-31.5	2789	3'UTR	Homo sapiens TNF receptor superfamily member 13C (TNFRSF13C), mRNA
PPRC1	XM_047424876.1	zma-miR164a-5p*	-37.3	2491	CDS	Homo sapiens PPARG related coactivator 1 (PPRC1), transcript variant X4, mRNA
TTLL4	XM_047446457.1	zma-miR164a-5p*	-28.5	6553	3'UTR	Homo sapiens tubulin tyrosine ligase like 4 (TTLL4), transcript variant X13, mRNA
BIRC6	XM_047445182.1	zma-miR164a-5p*	-28.7	6	5'UTR	Homo sapiens baculoviral IAP repeat containing 6 (BIRC6), transcript variant X36, mRNA
PPRC1	XM_006717731.4	zma-miR164a-5p*	-37.3	2491	CDS	Homo sapiens PPARG related coactivator 1 (PPRC1), transcript variant X22, mRNA
UBE2I	XM_011522645.2	zma-miR164a-5p*	-36	4731	3'UTR	Homo sapiens ubiquitin conjugating enzyme E2 I (UBE2I), transcript variant X4, mRNA
SYNE1	XM_017010617.2	zma-miR164a-5p*	-36.7	11552	CDS	Homo sapiens spectrin repeat containing nuclear envelope protein 1 (SYNE1), transcript variant X41, mRNA
MTCL1	XM_017025672.2	zma-miR164a-5p*	-37.5	5063	CDS	Homo sapiens microtubule crosslinking factor 1 (MTCL1), transcript variant X20, mRNA
KCNA2	XM_054336434.1	zma-miR164a-5p*	-34	10237	3'UTR	Homo sapiens potassium voltage-gated channel subfamily A member 2 (KCNA2), transcript variant X9, mRNA
SYNE1	XM_006715408.3	zma-miR164a-5p*	-36.7	11552	CDS	Homo sapiens spectrin repeat containing nuclear envelope protein 1 (SYNE1), transcript variant X5, mRNA
FLYWCH1	XM_047434776.1	zma-miR164a-5p*	-34.8	3829	3'UTR	Homo sapiens FLYWCH-type zinc finger 1 (FLYWCH1), transcript variant X8, mRNA
GLI3	XM_047420208.1	zma-miR164a-5p*	-35.7	2920	CDS	Homo sapiens GLI family zinc finger 3 (GLI3), transcript variant X4, mRNA
LOC105371090	XR_007086902.1	zma-miR164a-5p*	-35.9	646	non-coding	Homo sapiens uncharacterized lncRNA (LOC105371090), transcript variant X4, ncRNA
SETD4	XM_054324682.1	zma-miR164a-5p*	-31.2	2409	3'UTR	Homo sapiens SET domain containing 4 (SETD4), transcript variant X14, mRNA
LOC107986193	XR_007074935.1	zma-miR164a-5p*	-36.8	384	non-coding	Homo sapiens uncharacterized lncRNA (LOC107986193), transcript variant X2, ncRNA
ZNF689	NR_073482.1	zma-miR164a-5p*	-33.2	906	non-coding	Homo sapiens zinc finger protein 689 (ZNF689), transcript variant 4, non-coding RNA
PPRC1	XM_017015982.2	zma-miR164a-5p*	-37.3	2491	CDS	Homo sapiens PPARG related coactivator 1 (PPRC1), transcript variant X2, mRNA
SCN4B	NM_174934.4	zma-miR164a-5p*	-37.4	286	CDS	Homo sapiens sodium voltage-gated channel beta subunit 4 (SCN4B), transcript variant 1, mRNA
KCNH6	XM_054317433.1	zma-miR164a-5p*	-32.6	2648	CDS	Homo sapiens potassium voltage-gated channel subfamily H member 6 (KCNH6), transcript variant X9, mRNA
ACBD4	XM_047436768.1	zma-miR164a-5p*	-30	2848	3'UTR	Homo sapiens acyl-CoA binding domain containing 4 (ACBD4), transcript variant X17, mRNA
FSTL4	XM_054352152.1	zma-miR164a-5p*	-33.2	3227	3'UTR	Homo sapiens follistatin like 4 (FSTL4), transcript variant X4, mRNA
PDE1C	NM_005020.5	zma-miR164a-5p*	-30.8	6718	3'UTR	Homo sapiens phosphodiesterase 1C (PDE1C), transcript variant 4, mRNA
GRM2	XM_054346367.1	zma-miR164a-5p*	-36.1	543	5'UTR	Homo sapiens glutamate metabotropic receptor 2 (GRM2), transcript variant X1, mRNA
MTCL1	XM_047437399.1	zma-miR164a-5p*	-37.5	5714	CDS	Homo sapiens microtubule crosslinking factor 1 (MTCL1), transcript variant X16, mRNA
BTBD19	NM_001394562.1	zma-miR164a-5p*	-32	183	5'UTR	Homo sapiens BTB domain containing 19 (BTBD19), transcript variant 2, mRNA
APC2	XM_054319502.1	zma-miR164a-5p*	-30.5	8555	3'UTR	Homo sapiens APC regulator of WNT signaling pathway 2 (APC2), transcript variant X7, mRNA
FLYWCH1	XM_047434782.1	zma-miR164a-5p*	-34.8	4165	3'UTR	Homo sapiens FLYWCH-type zinc finger 1 (FLYWCH1), transcript variant X14, mRNA
SLC25A1	NM_001287387.2	zma-miR164a-5p*	-32.7	1382	3'UTR	Homo sapiens solute carrier family 25 member 1 (SLC25A1), transcript variant 2, mRNA; nuclear gene for mitochondrial product
SYNE1	XM_054354923.1	zma-miR164a-5p*	-36.7	11610	CDS	Homo sapiens spectrin repeat containing nuclear envelope protein 1 (SYNE1), transcript variant X47, mRNA
MTCL1	XM_011525640.4	zma-miR164a-5p*	-37.5	6029	CDS	Homo sapiens microtubule crosslinking factor 1 (MTCL1), transcript variant X4, mRNA
BIRC6	XM_047445181.1	zma-miR164a-5p*	-28.7	6	5'UTR	Homo sapiens baculoviral IAP repeat containing 6 (BIRC6), transcript variant X35, mRNA
ACBD4	XM_006722085.3	zma-miR164a-5p*	-30	1950	3'UTR	Homo sapiens acyl-CoA binding domain containing 4 (ACBD4), transcript variant X9, mRNA
ZNF689	NR_073480.2	zma-miR164a-5p*	-33.2	1026	non-coding	Homo sapiens zinc finger protein 689 (ZNF689), transcript variant 2, non-coding RNA
SYNE1	XM_054354902.1	zma-miR164a-5p*	-36.7	11610	CDS	Homo sapiens spectrin repeat containing nuclear envelope protein 1 (SYNE1), transcript variant X26, mRNA
APC2	XM_047438032.1	zma-miR164a-5p*	-30.5	8483	3'UTR	Homo sapiens APC regulator of WNT signaling pathway 2 (APC2), transcript variant X7, mRNA
FLYWCH1	XM_054314170.1	zma-miR164a-5p*	-34.8	3684	3'UTR	Homo sapiens FLYWCH-type zinc finger 1 (FLYWCH1), transcript variant X11, mRNA
IFT172	XM_054341344.1	zma-miR164a-5p*	-25.6	301	CDS	Homo sapiens intraflagellar transport 172 (IFT172), transcript variant X2, mRNA
VPS72	XM_017002205.2	zma-miR164a-5p*	-31.2	1127	3'UTR	Homo sapiens vacuolar protein sorting 72 homolog (VPS72), transcript variant X1, mRNA
SYNE1	XM_017010611.3	zma-miR164a-5p*	-36.7	11173	CDS	Homo sapiens spectrin repeat containing nuclear envelope protein 1 (SYNE1), transcript variant X10, mRNA
SYNE1	XM_017010608.2	zma-miR164a-5p*	-36.7	11641	CDS	Homo sapiens spectrin repeat containing nuclear envelope protein 1 (SYNE1), transcript variant X2, mRNA
ACBD4	NM_001321353.2	zma-miR164a-5p*	-30	1736	3'UTR	Homo sapiens acyl-CoA binding domain containing 4 (ACBD4), transcript variant 7, mRNA
BTBD19	NM_001394564.1	zma-miR164a-5p*	-32	183	5'UTR	Homo sapiens BTB domain containing 19 (BTBD19), transcript variant 5, mRNA
IFT172	XM_047443903.1	zma-miR164a-5p*	-25.6	301	CDS	Homo sapiens intraflagellar transport 172 (IFT172), transcript variant X7, mRNA
BIRC6	XM_017004558.2	zma-miR164a-5p*	-28.7	6	5'UTR	Homo sapiens baculoviral IAP repeat containing 6 (BIRC6), transcript variant X26, mRNA
SYNE1	XM_054354893.1	zma-miR164a-5p*	-36.7	11610	CDS	Homo sapiens spectrin repeat containing nuclear envelope protein 1 (SYNE1), transcript variant X16, mRNA
RFT1	XM_054348361.1	zma-miR164a-5p*	-32.2	1832	3'UTR	Homo sapiens RFT1 homolog (RFT1), transcript variant X1, mRNA
ABCB9	XM_054371593.1	zma-miR164a-5p*	-32	2743	CDS	Homo sapiens ATP binding cassette subfamily B member 9 (ABCB9), transcript variant X14, mRNA
SNED1	XM_047443890.1	zma-miR164a-5p*	-35.5	2669	CDS	Homo sapiens sushi, nidogen and EGF like domains 1 (SNED1), transcript variant X19, mRNA
FLYWCH1	XM_047434791.1	zma-miR164a-5p*	-34.8	2818	3'UTR	Homo sapiens FLYWCH-type zinc finger 1 (FLYWCH1), transcript variant X24, mRNA
KIF1A	XM_054342651.1	zma-miR164a-5p*	-33.6	6241	3'UTR	Homo sapiens kinesin family member 1A (KIF1A), transcript variant X2, mRNA
B4GALNT2	XM_017024173.2	zma-miR164a-5p*	-33.4	4410	3'UTR	Homo sapiens beta-1,4-N-acetyl-galactosaminyltransferase 2 (SID blood group) (B4GALNT2), transcript variant X1, mRNA
SYNE1	XM_054354908.1	zma-miR164a-5p*	-36.7	11293	CDS	Homo sapiens spectrin repeat containing nuclear envelope protein 1 (SYNE1), transcript variant X32, mRNA
ACBD4	XM_047436767.1	zma-miR164a-5p*	-30	2851	3'UTR	Homo sapiens acyl-CoA binding domain containing 4 (ACBD4), transcript variant X16, mRNA
MTCL1	XM_024451114.2	zma-miR164a-5p*	-37.5	5990	CDS	Homo sapiens microtubule crosslinking factor 1 (MTCL1), transcript variant X6, mRNA
BTBD19	XM_011540805.3	zma-miR164a-5p*	-32	183	5'UTR	Homo sapiens BTB domain containing 19 (BTBD19), transcript variant X4, mRNA
FLYWCH1	XM_054314164.1	zma-miR164a-5p*	-34.8	3881	3'UTR	Homo sapiens FLYWCH-type zinc finger 1 (FLYWCH1), transcript variant X5, mRNA
ZNF689	NM_138447.3	zma-miR164a-5p*	-33.2	1391	CDS	Homo sapiens zinc finger protein 689 (ZNF689), transcript variant 1, mRNA
TSPYL4	NM_021648.5	zma-miR164a-5p*	-25.3	1612	3'UTR	Homo sapiens TSPY like 4 (TSPYL4), mRNA
BIRC6	XM_047445188.1	zma-miR164a-5p*	-28.7	6	5'UTR	Homo sapiens baculoviral IAP repeat containing 6 (BIRC6), transcript variant X42, mRNA
GLI3	XM_047420205.1	zma-miR164a-5p*	-35.7	2803	CDS	Homo sapiens GLI family zinc finger 3 (GLI3), transcript variant X1, mRNA
KIF1A	XM_047444819.1	zma-miR164a-5p*	-33.6	6247	3'UTR	Homo sapiens kinesin family member 1A (KIF1A), transcript variant X2, mRNA
MTCL1	XM_024451117.2	zma-miR164a-5p*	-37.5	5915	CDS	Homo sapiens microtubule crosslinking factor 1 (MTCL1), transcript variant X9, mRNA
FRY	XM_054373974.1	zma-miR164a-5p*	-26	8111	CDS	Homo sapiens FRY microtubule binding protein (FRY), transcript variant X2, mRNA
MNT	XM_054316173.1	zma-miR164a-5p*	-30.7	2378	3'UTR	Homo sapiens MAX network transcriptional repressor (MNT), transcript variant X2, mRNA
MTCL1	XM_054318368.1	zma-miR164a-5p*	-37.5	5876	CDS	Homo sapiens microtubule crosslinking factor 1 (MTCL1), transcript variant X13, mRNA
SYNE1	NM_182961.4	zma-miR164a-5p*	-36.7	11620	CDS	Homo sapiens spectrin repeat containing nuclear envelope protein 1 (SYNE1), transcript variant 1, mRNA
FLYWCH1	XM_047434780.1	zma-miR164a-5p*	-34.8	3779	3'UTR	Homo sapiens FLYWCH-type zinc finger 1 (FLYWCH1), transcript variant X12, mRNA
SYNE1	XM_011535642.3	zma-miR164a-5p*	-36.7	11552	CDS	Homo sapiens spectrin repeat containing nuclear envelope protein 1 (SYNE1), transcript variant X6, mRNA
SYNE1	XM_054354907.1	zma-miR164a-5p*	-36.7	11454	CDS	Homo sapiens spectrin repeat containing nuclear envelope protein 1 (SYNE1), transcript variant X31, mRNA
BIRC6	XM_047445169.1	zma-miR164a-5p*	-28.7	6	5'UTR	Homo sapiens baculoviral IAP repeat containing 6 (BIRC6), transcript variant X21, mRNA
SNED1	XR_008486316.1	zma-miR164a-5p*	-35.5	2436	non-coding	Homo sapiens sushi, nidogen and EGF like domains 1 (SNED1), transcript variant X16, misc_RNA
LOC105371064	XR_007086831.1	zma-miR164a-5p*	-32.9	743	non-coding	Homo sapiens uncharacterized lncRNA (LOC105371064), ncRNA
KCNH6	XM_054317434.1	zma-miR164a-5p*	-32.6	2615	CDS	Homo sapiens potassium voltage-gated channel subfamily H member 6 (KCNH6), transcript variant X10, mRNA
SNAPC4	XM_047423781.1	zma-miR164a-5p*	-29.5	4993	3'UTR	Homo sapiens small nuclear RNA activating complex polypeptide 4 (SNAPC4), transcript variant X3, mRNA
SNED1	XM_047443887.1	zma-miR164a-5p*	-35.5	2695	CDS	Homo sapiens sushi, nidogen and EGF like domains 1 (SNED1), transcript variant X11, mRNA
MNT	XM_054316174.1	zma-miR164a-5p*	-30.7	761	5'UTR	Homo sapiens MAX network transcriptional repressor (MNT), transcript variant X3, mRNA
FLYWCH1	XM_047434779.1	zma-miR164a-5p*	-34.8	3682	3'UTR	Homo sapiens FLYWCH-type zinc finger 1 (FLYWCH1), transcript variant X11, mRNA
CSRP1	NM_001193571.2	zma-miR164a-5p*	-34.3	1348	3'UTR	Homo sapiens cysteine and glycine rich protein 1 (CSRP1), transcript variant 4, mRNA
APOBEC3A_B	XM_054329618.1	zma-miR164a-5p*	-32.5	508	CDS	Homo sapiens APOBEC3A and APOBEC3B deletion hybrid (APOBEC3A_B), transcript variant X6, mRNA
LOC124900193	XM_047417989.1	zma-miR164a-5p*	-31.5	1338	3'UTR	Homo sapiens uncharacterized protein (LOC124900193), transcript variant X1, mRNA
B4GALNT2	XM_054315024.1	zma-miR164a-5p*	-33.4	4410	3'UTR	Homo sapiens beta-1,4-N-acetyl-galactosaminyltransferase 2 (SID blood group) (B4GALNT2), transcript variant X1, mRNA
ACBD4	XM_047436766.1	zma-miR164a-5p*	-30	2854	3'UTR	Homo sapiens acyl-CoA binding domain containing 4 (ACBD4), transcript variant X15, mRNA
DLG4	NM_001365.5	zma-miR164a-5p*	-25.4	177	5'UTR	Homo sapiens discs large MAGUK scaffold protein 4 (DLG4), transcript variant 1, mRNA
SNED1	XR_002959258.2	zma-miR164a-5p*	-35.5	2441	non-coding	Homo sapiens sushi, nidogen and EGF like domains 1 (SNED1), transcript variant X9, misc_RNA
SYNE1	XM_017010612.2	zma-miR164a-5p*	-36.7	11122	CDS	Homo sapiens spectrin repeat containing nuclear envelope protein 1 (SYNE1), transcript variant X20, mRNA
BIRC6	XM_006712056.4	zma-miR164a-5p*	-28.7	6	5'UTR	Homo sapiens baculoviral IAP repeat containing 6 (BIRC6), transcript variant X18, mRNA
SYNE1	XM_054354919.1	zma-miR164a-5p*	-36.7	11610	CDS	Homo sapiens spectrin repeat containing nuclear envelope protein 1 (SYNE1), transcript variant X43, mRNA
APC2	XM_054319501.1	zma-miR164a-5p*	-30.5	8583	3'UTR	Homo sapiens APC regulator of WNT signaling pathway 2 (APC2), transcript variant X6, mRNA
PPRC1	XM_047424878.1	zma-miR164a-5p*	-37.3	2890	CDS	Homo sapiens PPARG related coactivator 1 (PPRC1), transcript variant X9, mRNA
PDE1C	XM_054358339.1	zma-miR164a-5p*	-29.6	28219	3'UTR	Homo sapiens phosphodiesterase 1C (PDE1C), transcript variant X17, mRNA
GLI3	XM_054357913.1	zma-miR164a-5p*	-35.7	2803	CDS	Homo sapiens GLI family zinc finger 3 (GLI3), transcript variant X1, mRNA
ACBD4	XM_054317241.1	zma-miR164a-5p*	-30	1950	3'UTR	Homo sapiens acyl-CoA binding domain containing 4 (ACBD4), transcript variant X9, mRNA
LOC100506851	XR_007076918.1	zma-miR164a-5p*	-31.2	2897	non-coding	Homo sapiens uncharacterized lncRNA (LOC100506851), transcript variant X2, ncRNA
KIF1A	NM_001379646.1	zma-miR164a-5p*	-33.6	5942	3'UTR	Homo sapiens kinesin family member 1A (KIF1A), transcript variant 19, mRNA
SYNE1	XM_047418502.1	zma-miR164a-5p*	-36.7	11552	CDS	Homo sapiens spectrin repeat containing nuclear envelope protein 1 (SYNE1), transcript variant X12, mRNA
SMARCC2	NM_139067.4	zma-miR164a-5p*	-34.9	4521	3'UTR	Homo sapiens SWI/SNF related BAF chromatin remodeling complex subunit C2 (SMARCC2), transcript variant 2, mRNA
KCNH6	XM_054317435.1	zma-miR164a-5p*	-32.6	2748	3'UTR	Homo sapiens potassium voltage-gated channel subfamily H member 6 (KCNH6), transcript variant X11, mRNA
TLR2	XM_047416113.1	zma-miR164a-5p*	-25.6	6432	3'UTR	Homo sapiens toll like receptor 2 (TLR2), transcript variant X4, mRNA
B3GNT7	NM_145236.3	zma-miR164a-5p*	-34.2	2312	3'UTR	Homo sapiens UDP-GlcNAc:betaGal beta-1,3-N-acetylglucosaminyltransferase 7 (B3GNT7), mRNA
RAP1GAP2	XM_054315548.1	zma-miR164a-5p*	-25.6	3675	3'UTR	Homo sapiens RAP1 GTPase activating protein 2 (RAP1GAP2), transcript variant X5, mRNA
TGFB3	NM_001329939.2	zma-miR164a-5p*	-38.7	500	5'UTR	Homo sapiens transforming growth factor beta 3 (TGFB3), transcript variant 2, mRNA
LOC101928369	XR_008485358.1	zma-miR164a-5p*	-29.4	98	non-coding	Homo sapiens uncharacterized lncRNA (LOC101928369), transcript variant X6, ncRNA
SMARCC2	XM_047429447.1	zma-miR164a-5p*	-34.9	4491	3'UTR	Homo sapiens SWI/SNF related, matrix associated, actin dependent regulator of chromatin subfamily c member 2 (SMARCC2), transcript variant X6, mRNA
KCNA2	XM_054336433.1	zma-miR164a-5p*	-34	11438	3'UTR	Homo sapiens potassium voltage-gated channel subfamily A member 2 (KCNA2), transcript variant X8, mRNA
AKR1C8	XM_047425165.1	zma-miR164a-5p*	-30	2457	3'UTR	Homo sapiens aldo-keto reductase family 1 member C8 (AKR1C8), transcript variant X10, mRNA
MNT	XM_011523868.3	zma-miR164a-5p*	-30.7	2291	3'UTR	Homo sapiens MAX network transcriptional repressor (MNT), transcript variant X1, mRNA
BIRC6	XM_047445159.1	zma-miR164a-5p*	-28.7	6	5'UTR	Homo sapiens baculoviral IAP repeat containing 6 (BIRC6), transcript variant X5, mRNA
MTCL1	XM_054318360.1	zma-miR164a-5p*	-37.5	6002	CDS	Homo sapiens microtubule crosslinking factor 1 (MTCL1), transcript variant X5, mRNA
LOC124905127	XR_007068118.1	zma-miR164a-5p*	-30.9	2377	non-coding	Homo sapiens uncharacterized lncRNA (LOC124905127), ncRNA
DLG4	NM_001369566.3	zma-miR164a-5p*	-26.1	334	CDS	Homo sapiens discs large MAGUK scaffold protein 4 (DLG4), transcript variant 8, mRNA
SNED1	XM_054341329.1	zma-miR164a-5p*	-35.5	2746	CDS	Homo sapiens sushi, nidogen and EGF like domains 1 (SNED1), transcript variant X20, mRNA
FRYL	XM_054349748.1	zma-miR164a-5p*	-33.6	3256	5'UTR	Homo sapiens FRY like transcription coactivator (FRYL), transcript variant X13, mRNA
SUMF1	XR_007095664.1	zma-miR164a-5p*	-30.5	2190	non-coding	Homo sapiens sulfatase modifying factor 1 (SUMF1), transcript variant X6, misc_RNA
LOC105371090	XR_007086901.1	zma-miR164a-5p*	-35.9	5098	non-coding	Homo sapiens uncharacterized lncRNA (LOC105371090), transcript variant X1, ncRNA
CSRP1	NM_004078.3	zma-miR164a-5p*	-34.3	1186	3'UTR	Homo sapiens cysteine and glycine rich protein 1 (CSRP1), transcript variant 1, mRNA
KIF1A	NM_001379641.1	zma-miR164a-5p*	-33.6	5780	3'UTR	Homo sapiens kinesin family member 1A (KIF1A), transcript variant 16, mRNA
SYNE1	XM_017010610.2	zma-miR164a-5p*	-36.7	11452	CDS	Homo sapiens spectrin repeat containing nuclear envelope protein 1 (SYNE1), transcript variant X9, mRNA
NCAPH	XM_047443837.1	zma-miR164a-5p*	-31.5	4043	3'UTR	Homo sapiens non-SMC condensin I complex subunit H (NCAPH), transcript variant X4, mRNA
ACBD4	XM_054317249.1	zma-miR164a-5p*	-30	2854	3'UTR	Homo sapiens acyl-CoA binding domain containing 4 (ACBD4), transcript variant X15, mRNA
ACBD4	XM_047436762.1	zma-miR164a-5p*	-30	2807	3'UTR	Homo sapiens acyl-CoA binding domain containing 4 (ACBD4), transcript variant X7, mRNA
KIF1A	XM_054342650.1	zma-miR164a-5p*	-33.6	6215	3'UTR	Homo sapiens kinesin family member 1A (KIF1A), transcript variant X1, mRNA
MTCL1	XM_047437397.1	zma-miR164a-5p*	-37.5	5792	CDS	Homo sapiens microtubule crosslinking factor 1 (MTCL1), transcript variant X14, mRNA
IFT172	XM_047443900.1	zma-miR164a-5p*	-25.6	301	CDS	Homo sapiens intraflagellar transport 172 (IFT172), transcript variant X3, mRNA
SYNE1	XM_054354906.1	zma-miR164a-5p*	-36.7	11445	CDS	Homo sapiens spectrin repeat containing nuclear envelope protein 1 (SYNE1), transcript variant X30, mRNA
KCNH6	XM_017025179.3	zma-miR164a-5p*	-32.6	2756	CDS	Homo sapiens potassium voltage-gated channel subfamily H member 6 (KCNH6), transcript variant X5, mRNA
KCNA2	XM_054336429.1	zma-miR164a-5p*	-34	11338	3'UTR	Homo sapiens potassium voltage-gated channel subfamily A member 2 (KCNA2), transcript variant X5, mRNA
GLI3	XM_047420206.1	zma-miR164a-5p*	-35.7	10734	CDS	Homo sapiens GLI family zinc finger 3 (GLI3), transcript variant X2, mRNA
FRY	XM_054373975.1	zma-miR164a-5p*	-26.3	3696	CDS	Homo sapiens FRY microtubule binding protein (FRY), transcript variant X3, mRNA
APC2	XM_054319496.1	zma-miR164a-5p*	-30.5	8704	3'UTR	Homo sapiens APC regulator of WNT signaling pathway 2 (APC2), transcript variant X1, mRNA
SNED1	XR_008486313.1	zma-miR164a-5p*	-35.5	2744	non-coding	Homo sapiens sushi, nidogen and EGF like domains 1 (SNED1), transcript variant X5, misc_RNA
GNAI2	XM_047447979.1	zma-miR164a-5p*	-35	2654	3'UTR	Homo sapiens G protein subunit alpha i2 (GNAI2), transcript variant X2, mRNA
GREM1	NM_001368719.1	zma-miR164a-5p*	-37	237	CDS	Homo sapiens gremlin 1, DAN family BMP antagonist (GREM1), transcript variant 4, mRNA
SMARCC2	XM_005269103.3	zma-miR164a-5p*	-34.9	4770	3'UTR	Homo sapiens SWI/SNF related, matrix associated, actin dependent regulator of chromatin subfamily c member 2 (SMARCC2), transcript variant X2, mRNA
SLC6A7	XM_054353243.1	zma-miR164a-5p*	-30.9	676	5'UTR	Homo sapiens solute carrier family 6 member 7 (SLC6A7), transcript variant X3, mRNA
BIRC6	XM_047445164.1	zma-miR164a-5p*	-28.7	6	5'UTR	Homo sapiens baculoviral IAP repeat containing 6 (BIRC6), transcript variant X13, mRNA
LRRC55	NM_001005210.4	zma-miR164a-5p*	-30.8	3894	3'UTR	Homo sapiens leucine rich repeat containing 55 (LRRC55), mRNA
ABCB9	XM_054371601.1	zma-miR164a-5p*	-32	2480	CDS	Homo sapiens ATP binding cassette subfamily B member 9 (ABCB9), transcript variant X4, mRNA
MTCL1	XM_017025674.3	zma-miR164a-5p*	-37.5	5803	CDS	Homo sapiens microtubule crosslinking factor 1 (MTCL1), transcript variant X23, mRNA
SLC25A1	NM_005984.5	zma-miR164a-5p*	-32.7	1420	3'UTR	Homo sapiens solute carrier family 25 member 1 (SLC25A1), transcript variant 1, mRNA; nuclear gene for mitochondrial product
FLYWCH1	XM_054314163.1	zma-miR164a-5p*	-34.8	4124	3'UTR	Homo sapiens FLYWCH-type zinc finger 1 (FLYWCH1), transcript variant X25, mRNA
ABCB9	XM_054371596.1	zma-miR164a-5p*	-32	3001	CDS	Homo sapiens ATP binding cassette subfamily B member 9 (ABCB9), transcript variant X16, mRNA
IFT172	XM_006711986.4	zma-miR164a-5p*	-25.6	385	CDS	Homo sapiens intraflagellar transport 172 (IFT172), transcript variant X1, mRNA
FLYWCH1	XM_054314173.1	zma-miR164a-5p*	-34.8	4165	3'UTR	Homo sapiens FLYWCH-type zinc finger 1 (FLYWCH1), transcript variant X14, mRNA
LOC105376661	XR_931252.4	zma-miR164a-5p*	-31.7	5089	non-coding	Homo sapiens uncharacterized lncRNA (LOC105376661), ncRNA
BIRC6	XM_047445166.1	zma-miR164a-5p*	-28.7	6	5'UTR	Homo sapiens baculoviral IAP repeat containing 6 (BIRC6), transcript variant X16, mRNA
SNAPC4	NM_001394202.1	zma-miR164a-5p*	-29.5	3201	CDS	Homo sapiens small nuclear RNA activating complex polypeptide 4 (SNAPC4), transcript variant 3, mRNA
SYNE1	XM_017010614.2	zma-miR164a-5p*	-36.7	11552	CDS	Homo sapiens spectrin repeat containing nuclear envelope protein 1 (SYNE1), transcript variant X27, mRNA
FLYWCH1	XM_054314165.1	zma-miR164a-5p*	-34.8	4467	3'UTR	Homo sapiens FLYWCH-type zinc finger 1 (FLYWCH1), transcript variant X6, mRNA
BIRC6	XM_047445167.1	zma-miR164a-5p*	-28.7	6	5'UTR	Homo sapiens baculoviral IAP repeat containing 6 (BIRC6), transcript variant X17, mRNA
GNAI2	XM_054346201.1	zma-miR164a-5p*	-35	2654	3'UTR	Homo sapiens G protein subunit alpha i2 (GNAI2), transcript variant X2, mRNA
MYOT	NM_006790.3	zma-miR164a-5p*	-31.6	505	CDS	Homo sapiens myotilin (MYOT), transcript variant 1, mRNA
BIRC6	XM_047445189.1	zma-miR164a-5p*	-28.7	6	5'UTR	Homo sapiens baculoviral IAP repeat containing 6 (BIRC6), transcript variant X43, mRNA
SYNE1	XM_054354896.1	zma-miR164a-5p*	-36.7	11280	CDS	Homo sapiens spectrin repeat containing nuclear envelope protein 1 (SYNE1), transcript variant X20, mRNA
BIRC6	XM_006712054.4	zma-miR164a-5p*	-28.7	6	5'UTR	Homo sapiens baculoviral IAP repeat containing 6 (BIRC6), transcript variant X2, mRNA
COMMD5	XR_928323.4	zma-miR164a-5p*	-34.5	2492	non-coding	Homo sapiens COMM domain containing 5 (COMMD5), transcript variant X3, misc_RNA
KIF1A	NM_001379631.1	zma-miR164a-5p*	-33.6	6194	3'UTR	Homo sapiens kinesin family member 1A (KIF1A), transcript variant 6, mRNA
SNED1	XM_054341325.1	zma-miR164a-5p*	-35.5	2747	CDS	Homo sapiens sushi, nidogen and EGF like domains 1 (SNED1), transcript variant X13, mRNA
GLI3	XM_054357916.1	zma-miR164a-5p*	-35.7	2920	CDS	Homo sapiens GLI family zinc finger 3 (GLI3), transcript variant X4, mRNA
LOC107986193	XR_001741431.2	zma-miR164a-5p*	-36.8	384	non-coding	Homo sapiens uncharacterized lncRNA (LOC107986193), transcript variant X1, ncRNA
SYNE1	XM_054354882.1	zma-miR164a-5p*	-36.7	11610	CDS	Homo sapiens spectrin repeat containing nuclear envelope protein 1 (SYNE1), transcript variant X5, mRNA
ACBD4	NM_024722.4	zma-miR164a-5p*	-30	1710	3'UTR	Homo sapiens acyl-CoA binding domain containing 4 (ACBD4), transcript variant 2, mRNA
ACBD4	XM_017025090.2	zma-miR164a-5p*	-30	1968	3'UTR	Homo sapiens acyl-CoA binding domain containing 4 (ACBD4), transcript variant X8, mRNA
ACBD4	XM_054317238.1	zma-miR164a-5p*	-30	2810	3'UTR	Homo sapiens acyl-CoA binding domain containing 4 (ACBD4), transcript variant X6, mRNA
TAF8	XM_054354209.1	zma-miR164a-5p*	-33.8	1985	3'UTR	Homo sapiens TATA-box binding protein associated factor 8 (TAF8), transcript variant X3, mRNA
ABCB9	XM_054371602.1	zma-miR164a-5p*	-32	2469	CDS	Homo sapiens ATP binding cassette subfamily B member 9 (ABCB9), transcript variant X19, mRNA
SNED1	XR_002959263.2	zma-miR164a-5p*	-35.5	1737	non-coding	Homo sapiens sushi, nidogen and EGF like domains 1 (SNED1), transcript variant X21, misc_RNA
LOC105378464	XR_946284.1	zma-miR164a-5p*	-32.1	724	non-coding	Homo sapiens uncharacterized lncRNA (LOC105378464), transcript variant X3, ncRNA
SNED1	XR_002959257.2	zma-miR164a-5p*	-35.5	2555	non-coding	Homo sapiens sushi, nidogen and EGF like domains 1 (SNED1), transcript variant X6, misc_RNA
ZNF689	NR_073481.2	zma-miR164a-5p*	-33.2	1026	non-coding	Homo sapiens zinc finger protein 689 (ZNF689), transcript variant 3, non-coding RNA
PPRC1	NM_001288728.2	zma-miR164a-5p*	-37.3	2390	CDS	Homo sapiens PPARG related coactivator 1 (PPRC1), transcript variant 3, mRNA
SYNE1	XM_006715414.2	zma-miR164a-5p*	-36.7	11480	CDS	Homo sapiens spectrin repeat containing nuclear envelope protein 1 (SYNE1), transcript variant X17, mRNA
LOC105373289	NR_168383.1	zma-miR164a-5p*	-37.2	1072	non-coding	Homo sapiens uncharacterized LOC105373289 (LOC105373289), transcript variant 4, long non-coding RNA
SNED1	XM_054341320.1	zma-miR164a-5p*	-35.5	2743	CDS	Homo sapiens sushi, nidogen and EGF like domains 1 (SNED1), transcript variant X7, mRNA
LOC102723758	XR_007078211.1	zma-miR164a-5p*	-30.8	10069	non-coding	Homo sapiens uncharacterized lncRNA (LOC102723758), transcript variant X2, ncRNA
TAF8	XM_054354211.1	zma-miR164a-5p*	-33.8	1106	3'UTR	Homo sapiens TATA-box binding protein associated factor 8 (TAF8), transcript variant X5, mRNA
BTBD19	XM_017000448.2	zma-miR164a-5p*	-32	183	5'UTR	Homo sapiens BTB domain containing 19 (BTBD19), transcript variant X2, mRNA
FRY	NM_023037.3	zma-miR164a-5p*	-26	8111	CDS	Homo sapiens FRY microtubule binding protein (FRY), transcript variant 1, mRNA
LOC107985492	XR_001755029.1	zma-miR164a-5p*	-28.3	6577	non-coding	Homo sapiens uncharacterized lncRNA (LOC107985492), transcript variant X2, ncRNA
MNT	NM_020310.3	zma-miR164a-5p*	-30.7	2411	3'UTR	Homo sapiens MAX network transcriptional repressor (MNT), mRNA
KCNH6	XM_054317429.1	zma-miR164a-5p*	-32.6	2756	CDS	Homo sapiens potassium voltage-gated channel subfamily H member 6 (KCNH6), transcript variant X5, mRNA
SYNE1	XM_017010619.2	zma-miR164a-5p*	-36.7	10054	CDS	Homo sapiens spectrin repeat containing nuclear envelope protein 1 (SYNE1), transcript variant X45, mRNA
LOC105371253	XM_047446582.1	zma-miR164a-5p*	-36.3	1514	3'UTR	Homo sapiens uncharacterized protein (LOC105371253), mRNA
FLYWCH1	XM_006720962.4	zma-miR164a-5p*	-34.8	3735	3'UTR	Homo sapiens FLYWCH-type zinc finger 1 (FLYWCH1), transcript variant X7, mRNA
KCNA2	XM_017001213.2	zma-miR164a-5p*	-34	10288	3'UTR	Homo sapiens potassium voltage-gated channel subfamily A member 2 (KCNA2), transcript variant X4, mRNA
ACBD4	XM_054317251.1	zma-miR164a-5p*	-30	2848	3'UTR	Homo sapiens acyl-CoA binding domain containing 4 (ACBD4), transcript variant X17, mRNA
KCNA2	XM_011541396.3	zma-miR164a-5p*	-34	10343	3'UTR	Homo sapiens potassium voltage-gated channel subfamily A member 2 (KCNA2), transcript variant X3, mRNA
ACBD4	NM_001321352.2	zma-miR164a-5p*	-30	1739	3'UTR	Homo sapiens acyl-CoA binding domain containing 4 (ACBD4), transcript variant 6, mRNA
ACBD4	XM_047436765.1	zma-miR164a-5p*	-30	1773	3'UTR	Homo sapiens acyl-CoA binding domain containing 4 (ACBD4), transcript variant X13, mRNA
TRMT11	XR_007059314.1	zma-miR164a-5p*	-27.3	36526	non-coding	Homo sapiens tRNA methyltransferase 11 homolog (TRMT11), transcript variant X26, misc_RNA
TRMT11	XR_007059314.1	zma-miR164a-5p*	-26.7	60728	non-coding	Homo sapiens tRNA methyltransferase 11 homolog (TRMT11), transcript variant X26, misc_RNA
SNAPC4	XM_047423780.1	zma-miR164a-5p*	-29.5	4378	CDS	Homo sapiens small nuclear RNA activating complex polypeptide 4 (SNAPC4), transcript variant X2, mRNA
MTCL1	NM_001378207.1	zma-miR164a-5p*	-37.5	5798	CDS	Homo sapiens microtubule crosslinking factor 1 (MTCL1), transcript variant 3, mRNA
BIRC6	XM_047445190.1	zma-miR164a-5p*	-28.7	6	5'UTR	Homo sapiens baculoviral IAP repeat containing 6 (BIRC6), transcript variant X44, mRNA
ACBD4	XM_054317245.1	zma-miR164a-5p*	-30	1918	3'UTR	Homo sapiens acyl-CoA binding domain containing 4 (ACBD4), transcript variant X12, mRNA
KIF1A	NM_001379634.1	zma-miR164a-5p*	-33.6	5945	3'UTR	Homo sapiens kinesin family member 1A (KIF1A), transcript variant 9, mRNA
MALINC1	NR_102741.1	zma-miR164a-5p*	-31.5	81	non-coding	Homo sapiens mitosis associated long intergenic non-coding RNA 1 (MALINC1), transcript variant 3, long non-coding RNA
COMMD5	XM_054360354.1	zma-miR164a-5p*	-34.5	6117	3'UTR	Homo sapiens COMM domain containing 5 (COMMD5), transcript variant X10, mRNA
KIF1A	NM_001379632.1	zma-miR164a-5p*	-33.6	6095	3'UTR	Homo sapiens kinesin family member 1A (KIF1A), transcript variant 7, mRNA
LOC107985492	XR_001755028.1	zma-miR164a-5p*	-28.3	7661	non-coding	Homo sapiens uncharacterized lncRNA (LOC107985492), transcript variant X1, ncRNA
NCAPH	XM_047443836.1	zma-miR164a-5p*	-31.5	4082	3'UTR	Homo sapiens non-SMC condensin I complex subunit H (NCAPH), transcript variant X3, mRNA
KCNH6	XM_047436854.1	zma-miR164a-5p*	-32.6	2723	CDS	Homo sapiens potassium voltage-gated channel subfamily H member 6 (KCNH6), transcript variant X6, mRNA
GRM2	XM_024453490.2	zma-miR164a-5p*	-36.1	549	5'UTR	Homo sapiens glutamate metabotropic receptor 2 (GRM2), transcript variant X11, mRNA
KIF1A	NM_001379638.1	zma-miR164a-5p*	-33.6	5867	3'UTR	Homo sapiens kinesin family member 1A (KIF1A), transcript variant 13, mRNA
COMMD5	XR_428379.4	zma-miR164a-5p*	-34.5	2033	non-coding	Homo sapiens COMM domain containing 5 (COMMD5), transcript variant X6, misc_RNA
ACBD4	NM_001135706.3	zma-miR164a-5p*	-30	1594	3'UTR	Homo sapiens acyl-CoA binding domain containing 4 (ACBD4), transcript variant 3, mRNA
TAF8	XM_047418174.1	zma-miR164a-5p*	-33.8	1519	3'UTR	Homo sapiens TATA-box binding protein associated factor 8 (TAF8), transcript variant X1, mRNA
SNED1	XR_007071512.1	zma-miR164a-5p*	-35.5	2905	non-coding	Homo sapiens sushi, nidogen and EGF like domains 1 (SNED1), transcript variant X17, misc_RNA
IFT172	XM_006711987.2	zma-miR164a-5p*	-25.6	301	CDS	Homo sapiens intraflagellar transport 172 (IFT172), transcript variant X2, mRNA
POU2F2	NM_001207026.3	zma-miR164a-5p*	-29	2949	3'UTR	Homo sapiens POU class 2 homeobox 2 (POU2F2), transcript variant 3, mRNA
KCNA2	XM_011541400.3	zma-miR164a-5p*	-34	10277	3'UTR	Homo sapiens potassium voltage-gated channel subfamily A member 2 (KCNA2), transcript variant X2, mRNA
SNED1	XM_054341328.1	zma-miR164a-5p*	-35.5	2745	CDS	Homo sapiens sushi, nidogen and EGF like domains 1 (SNED1), transcript variant X19, mRNA
SYNE1	XM_006715420.3	zma-miR164a-5p*	-36.7	11552	CDS	Homo sapiens spectrin repeat containing nuclear envelope protein 1 (SYNE1), transcript variant X26, mRNA
PPRC1	NM_001288727.2	zma-miR164a-5p*	-37.3	2491	CDS	Homo sapiens PPARG related coactivator 1 (PPRC1), transcript variant 2, mRNA
KIF1A	NM_001379640.1	zma-miR164a-5p*	-33.6	5813	3'UTR	Homo sapiens kinesin family member 1A (KIF1A), transcript variant 15, mRNA
SYNE1	XM_054354894.1	zma-miR164a-5p*	-36.7	11569	CDS	Homo sapiens spectrin repeat containing nuclear envelope protein 1 (SYNE1), transcript variant X18, mRNA
COMMD5	XR_002956628.2	zma-miR164a-5p*	-34.5	2008	non-coding	Homo sapiens COMM domain containing 5 (COMMD5), transcript variant X2, misc_RNA
ZNF701	XM_054321413.1	zma-miR164a-5p*	-38.7	3543	3'UTR	Homo sapiens zinc finger protein 701 (ZNF701), transcript variant X2, mRNA
APC2	XM_047438031.1	zma-miR164a-5p*	-30.5	8583	3'UTR	Homo sapiens APC regulator of WNT signaling pathway 2 (APC2), transcript variant X6, mRNA
COMMD5	XM_054360353.1	zma-miR164a-5p*	-34.5	5747	3'UTR	Homo sapiens COMM domain containing 5 (COMMD5), transcript variant X9, mRNA
ARHGAP33	XM_011526421.3	zma-miR164a-5p*	-36.1	1325	5'UTR	Homo sapiens Rho GTPase activating protein 33 (ARHGAP33), transcript variant X13, mRNA
APC2	NM_001351273.1	zma-miR164a-5p*	-30.5	8365	3'UTR	Homo sapiens APC regulator of WNT signaling pathway 2 (APC2), transcript variant 2, mRNA
PCYT2	NM_001282204.2	zma-miR164a-5p*	-36.1	180	5'UTR	Homo sapiens phosphate cytidylyltransferase 2, ethanolamine (PCYT2), transcript variant 6, mRNA
BIRC6	XM_047445161.1	zma-miR164a-5p*	-28.7	6	5'UTR	Homo sapiens baculoviral IAP repeat containing 6 (BIRC6), transcript variant X8, mRNA
SYNE1	XM_054354905.1	zma-miR164a-5p*	-36.7	11451	CDS	Homo sapiens spectrin repeat containing nuclear envelope protein 1 (SYNE1), transcript variant X29, mRNA
MTCL1	XM_024451126.2	zma-miR164a-5p*	-37.5	6450	CDS	Homo sapiens microtubule crosslinking factor 1 (MTCL1), transcript variant X29, mRNA
B4GALNT2	NM_001159387.2	zma-miR164a-5p*	-33.4	4345	3'UTR	Homo sapiens beta-1,4-N-acetyl-galactosaminyltransferase 2 (SID blood group) (B4GALNT2), transcript variant 2, mRNA
SYNE1	XM_054354903.1	zma-miR164a-5p*	-36.7	11610	CDS	Homo sapiens spectrin repeat containing nuclear envelope protein 1 (SYNE1), transcript variant X27, mRNA
SLC6A7	XM_017009769.3	zma-miR164a-5p*	-30.9	676	5'UTR	Homo sapiens solute carrier family 6 member 7 (SLC6A7), transcript variant X3, mRNA
MTCL1	XM_054318369.1	zma-miR164a-5p*	-37.5	5795	CDS	Homo sapiens microtubule crosslinking factor 1 (MTCL1), transcript variant X14, mRNA
SYNE1	XM_054354883.1	zma-miR164a-5p*	-36.7	11610	CDS	Homo sapiens spectrin repeat containing nuclear envelope protein 1 (SYNE1), transcript variant X6, mRNA
ZNF701	XM_054321412.1	zma-miR164a-5p*	-38.7	3543	3'UTR	Homo sapiens zinc finger protein 701 (ZNF701), transcript variant X1, mRNA
SNED1	XM_047443886.1	zma-miR164a-5p*	-35.5	2809	CDS	Homo sapiens sushi, nidogen and EGF like domains 1 (SNED1), transcript variant X10, mRNA
SNED1	XM_011510934.4	zma-miR164a-5p*	-35.5	2669	CDS	Homo sapiens sushi, nidogen and EGF like domains 1 (SNED1), transcript variant X15, mRNA
MALINC1	NR_102739.1	zma-miR164a-5p*	-31.5	81	non-coding	Homo sapiens mitosis associated long intergenic non-coding RNA 1 (MALINC1), transcript variant 1, long non-coding RNA
KCNA2	XM_054336432.1	zma-miR164a-5p*	-34	10417	3'UTR	Homo sapiens potassium voltage-gated channel subfamily A member 2 (KCNA2), transcript variant X7, mRNA
MALINC1	NR_102740.1	zma-miR164a-5p*	-31.5	81	non-coding	Homo sapiens mitosis associated long intergenic non-coding RNA 1 (MALINC1), transcript variant 2, long non-coding RNA
SYNE1	XM_054354890.1	zma-miR164a-5p*	-36.7	11559	CDS	Homo sapiens spectrin repeat containing nuclear envelope protein 1 (SYNE1), transcript variant X13, mRNA
SYNE1	XM_017010618.2	zma-miR164a-5p*	-36.7	11552	CDS	Homo sapiens spectrin repeat containing nuclear envelope protein 1 (SYNE1), transcript variant X42, mRNA
LOC124906647	XM_047445023.1	zma-miR164a-5p*	-33.7	211	CDS	Homo sapiens mucin-17-like (LOC124906647), partial mRNA
RFPL4B	NM_001013734.3	zma-miR164a-5p*	-33.7	721	CDS	Homo sapiens ret finger protein like 4B (RFPL4B), mRNA
BEAN1	NM_001197224.4	zma-miR164a-5p*	-25.9	510	CDS	Homo sapiens brain expressed associated with NEDD4 1 (BEAN1), transcript variant 4, mRNA
ACBD4	NM_001411125.1	zma-miR164a-5p*	-30	1558	3'UTR	Homo sapiens acyl-CoA binding domain containing 4 (ACBD4), transcript variant 10, mRNA
ABCB9	NM_019624.4	zma-miR164a-5p*	-32	2430	CDS	Homo sapiens ATP binding cassette subfamily B member 9 (ABCB9), transcript variant 2, mRNA
VPS72	NM_005997.3	zma-miR164a-5p*	-31.2	1220	3'UTR	Homo sapiens vacuolar protein sorting 72 homolog (VPS72), transcript variant 2, mRNA
APOBEC3A	NM_001270406.2	zma-miR164a-5p*	-32.5	319	CDS	Homo sapiens apolipoprotein B mRNA editing enzyme catalytic subunit 3A (APOBEC3A), transcript variant 3, mRNA
PPRC1	XM_047424883.1	zma-miR164a-5p*	-37.3	2160	CDS	Homo sapiens PPARG related coactivator 1 (PPRC1), transcript variant X16, mRNA
TAF8	XM_047418178.1	zma-miR164a-5p*	-33.8	1106	3'UTR	Homo sapiens TATA-box binding protein associated factor 8 (TAF8), transcript variant X5, mRNA
FLYWCH1	XM_047434777.1	zma-miR164a-5p*	-34.8	3732	3'UTR	Homo sapiens FLYWCH-type zinc finger 1 (FLYWCH1), transcript variant X9, mRNA
GLI3	XM_047420209.1	zma-miR164a-5p*	-35.7	2734	CDS	Homo sapiens GLI family zinc finger 3 (GLI3), transcript variant X5, mRNA
PCYT2	XM_054316826.1	zma-miR164a-5p*	-36.1	90	5'UTR	Homo sapiens phosphate cytidylyltransferase 2, ethanolamine (PCYT2), transcript variant X3, mRNA
BIRC6	XM_047445171.1	zma-miR164a-5p*	-28.7	6	5'UTR	Homo sapiens baculoviral IAP repeat containing 6 (BIRC6), transcript variant X23, mRNA
PPRC1	XM_011539551.3	zma-miR164a-5p*	-37.3	2242	CDS	Homo sapiens PPARG related coactivator 1 (PPRC1), transcript variant X12, mRNA
NCAPH	NM_015341.5	zma-miR164a-5p*	-31.5	4208	3'UTR	Homo sapiens non-SMC condensin I complex subunit H (NCAPH), transcript variant 1, mRNA
ACBD4	NM_001135707.3	zma-miR164a-5p*	-30	2406	3'UTR	Homo sapiens acyl-CoA binding domain containing 4 (ACBD4), transcript variant 5, mRNA
FTO	XM_054313891.1	zma-miR164a-5p*	-29.4	18213	3'UTR	Homo sapiens FTO alpha-ketoglutarate dependent dioxygenase (FTO), transcript variant X9, mRNA
PDE1C	XM_054358338.1	zma-miR164a-5p*	-29.6	6898	3'UTR	Homo sapiens phosphodiesterase 1C (PDE1C), transcript variant X15, mRNA
SYNE1	XM_047418506.1	zma-miR164a-5p*	-36.7	11552	CDS	Homo sapiens spectrin repeat containing nuclear envelope protein 1 (SYNE1), transcript variant X25, mRNA
RFPL4B	XM_054355518.1	zma-miR164a-5p*	-33.7	864	CDS	Homo sapiens ret finger protein like 4B (RFPL4B), transcript variant X1, mRNA
SYNE1	XM_017010616.2	zma-miR164a-5p*	-36.7	11552	CDS	Homo sapiens spectrin repeat containing nuclear envelope protein 1 (SYNE1), transcript variant X39, mRNA
PIP5KL1	XM_047422779.1	zma-miR164a-5p*	-28.9	1455	3'UTR	Homo sapiens phosphatidylinositol-4-phosphate 5-kinase like 1 (PIP5KL1), transcript variant X5, mRNA
COMMD5	XM_054360360.1	zma-miR164a-5p*	-34.5	2493	3'UTR	Homo sapiens COMM domain containing 5 (COMMD5), transcript variant X3, mRNA
LOC105372836	XR_007090227.1	zma-miR164a-5p*	-30.9	2	non-coding	Homo sapiens uncharacterized lncRNA (LOC105372836), transcript variant X2, ncRNA
GRM2	XM_011533636.2	zma-miR164a-5p*	-36.1	549	5'UTR	Homo sapiens glutamate metabotropic receptor 2 (GRM2), transcript variant X3, mRNA
GNAI2	NM_001166425.2	zma-miR164a-5p*	-35	1436	3'UTR	Homo sapiens G protein subunit alpha i2 (GNAI2), transcript variant 2, mRNA
KCNH6	XM_054317426.1	zma-miR164a-5p*	-32.6	2882	CDS	Homo sapiens potassium voltage-gated channel subfamily H member 6 (KCNH6), transcript variant X2, mRNA
BIRC6	XM_047445184.1	zma-miR164a-5p*	-28.7	6	5'UTR	Homo sapiens baculoviral IAP repeat containing 6 (BIRC6), transcript variant X38, mRNA
SYNE1	XM_006715412.3	zma-miR164a-5p*	-36.7	11552	CDS	Homo sapiens spectrin repeat containing nuclear envelope protein 1 (SYNE1), transcript variant X15, mRNA
MTCL1	XM_054318375.1	zma-miR164a-5p*	-37.5	5063	CDS	Homo sapiens microtubule crosslinking factor 1 (MTCL1), transcript variant X20, mRNA
SNED1	XR_002959256.2	zma-miR164a-5p*	-35.5	2669	non-coding	Homo sapiens sushi, nidogen and EGF like domains 1 (SNED1), transcript variant X5, misc_RNA
APC2	XM_054319497.1	zma-miR164a-5p*	-30.5	8701	3'UTR	Homo sapiens APC regulator of WNT signaling pathway 2 (APC2), transcript variant X2, mRNA
PIP5KL1	NM_173492.2	zma-miR164a-5p*	-28.9	1515	3'UTR	Homo sapiens phosphatidylinositol-4-phosphate 5-kinase like 1 (PIP5KL1), transcript variant 2, mRNA
KCNH6	XM_054317430.1	zma-miR164a-5p*	-32.6	2723	CDS	Homo sapiens potassium voltage-gated channel subfamily H member 6 (KCNH6), transcript variant X6, mRNA
KIF1A	XM_047444820.1	zma-miR164a-5p*	-33.6	6218	3'UTR	Homo sapiens kinesin family member 1A (KIF1A), transcript variant X3, mRNA
LOC105374308	NR_189108.1	zma-miR164a-5p*	-29.1	377	non-coding	Homo sapiens uncharacterized LOC105374308 (LOC105374308), transcript variant 2, long non-coding RNA
PCYT2	XM_054316825.1	zma-miR164a-5p*	-36.1	180	5'UTR	Homo sapiens phosphate cytidylyltransferase 2, ethanolamine (PCYT2), transcript variant X2, mRNA
SYNE1	XM_047418501.1	zma-miR164a-5p*	-36.7	11620	CDS	Homo sapiens spectrin repeat containing nuclear envelope protein 1 (SYNE1), transcript variant X7, mRNA
PCYT2	NM_001282203.2	zma-miR164a-5p*	-36.1	180	5'UTR	Homo sapiens phosphate cytidylyltransferase 2, ethanolamine (PCYT2), transcript variant 5, mRNA
MTCL1	XM_047437401.1	zma-miR164a-5p*	-37.5	5537	CDS	Homo sapiens microtubule crosslinking factor 1 (MTCL1), transcript variant X21, mRNA
FSTL4	XM_011543283.2	zma-miR164a-5p*	-33.2	3426	3'UTR	Homo sapiens follistatin like 4 (FSTL4), transcript variant X1, mRNA
PPRC1	XM_017015984.2	zma-miR164a-5p*	-37.3	2491	CDS	Homo sapiens PPARG related coactivator 1 (PPRC1), transcript variant X19, mRNA
FRY	XM_047429999.1	zma-miR164a-5p*	-26	8120	CDS	Homo sapiens FRY microtubule binding protein (FRY), transcript variant X1, mRNA
KCNH6	XM_017025176.3	zma-miR164a-5p*	-32.6	2882	CDS	Homo sapiens potassium voltage-gated channel subfamily H member 6 (KCNH6), transcript variant X2, mRNA
SYNE1	XM_054354884.1	zma-miR164a-5p*	-36.7	11620	CDS	Homo sapiens spectrin repeat containing nuclear envelope protein 1 (SYNE1), transcript variant X7, mRNA
APC2	XM_005259475.3	zma-miR164a-5p*	-30.5	8480	3'UTR	Homo sapiens APC regulator of WNT signaling pathway 2 (APC2), transcript variant X3, mRNA
ACBD4	XM_054317255.1	zma-miR164a-5p*	-30	1845	3'UTR	Homo sapiens acyl-CoA binding domain containing 4 (ACBD4), transcript variant X21, mRNA
LOC124900193	XM_054353960.1	zma-miR164a-5p*	-31.5	3025	3'UTR	Homo sapiens uncharacterized protein (LOC124900193), transcript variant X2, mRNA
GNAI2	NM_001282620.2	zma-miR164a-5p*	-35	1396	3'UTR	Homo sapiens G protein subunit alpha i2 (GNAI2), transcript variant 6, mRNA
PPRC1	XM_024447914.2	zma-miR164a-5p*	-37.3	3269	CDS	Homo sapiens PPARG related coactivator 1 (PPRC1), transcript variant X8, mRNA
PPRC1	XM_017015983.2	zma-miR164a-5p*	-37.3	2491	CDS	Homo sapiens PPARG related coactivator 1 (PPRC1), transcript variant X5, mRNA
SYNE1	XM_006715411.2	zma-miR164a-5p*	-36.7	11501	CDS	Homo sapiens spectrin repeat containing nuclear envelope protein 1 (SYNE1), transcript variant X13, mRNA
PDE1C	NM_001322056.2	zma-miR164a-5p*	-30.8	6537	3'UTR	Homo sapiens phosphodiesterase 1C (PDE1C), transcript variant 7, mRNA
ACBD4	XM_054317242.1	zma-miR164a-5p*	-30	1947	3'UTR	Homo sapiens acyl-CoA binding domain containing 4 (ACBD4), transcript variant X29, mRNA
SYNE1	XM_054354895.1	zma-miR164a-5p*	-36.7	11610	CDS	Homo sapiens spectrin repeat containing nuclear envelope protein 1 (SYNE1), transcript variant X19, mRNA
SYNE1	XM_047418511.1	zma-miR164a-5p*	-36.7	11552	CDS	Homo sapiens spectrin repeat containing nuclear envelope protein 1 (SYNE1), transcript variant X35, mRNA
MTCL1	XM_054318373.1	zma-miR164a-5p*	-37.5	5467	CDS	Homo sapiens microtubule crosslinking factor 1 (MTCL1), transcript variant X18, mRNA
SNED1	XM_054341326.1	zma-miR164a-5p*	-35.5	2695	CDS	Homo sapiens sushi, nidogen and EGF like domains 1 (SNED1), transcript variant X14, mRNA
LOC105374809	NR_187883.1	zma-miR164a-5p*	-36.4	468	non-coding	Homo sapiens uncharacterized LOC105374809 (LOC105374809), transcript variant 9, long non-coding RNA
GREM1	NM_001191323.2	zma-miR164a-5p*	-37	176	CDS	Homo sapiens gremlin 1, DAN family BMP antagonist (GREM1), transcript variant 2, mRNA
MNT	XM_054316176.1	zma-miR164a-5p*	-30.7	1618	3'UTR	Homo sapiens MAX network transcriptional repressor (MNT), transcript variant X5, mRNA
IFT172	XM_054341349.1	zma-miR164a-5p*	-25.6	301	CDS	Homo sapiens intraflagellar transport 172 (IFT172), transcript variant X7, mRNA
ABCB9	XM_011538096.3	zma-miR164a-5p*	-32	2437	CDS	Homo sapiens ATP binding cassette subfamily B member 9 (ABCB9), transcript variant X2, mRNA
GNAI2	NM_001282618.2	zma-miR164a-5p*	-35	1477	3'UTR	Homo sapiens G protein subunit alpha i2 (GNAI2), transcript variant 4, mRNA
LOC124906056	XR_007072359.1	zma-miR164a-5p*	-29.5	97	non-coding	Homo sapiens uncharacterized lncRNA (LOC124906056), ncRNA
FLYWCH1	XM_054314179.1	zma-miR164a-5p*	-34.8	3041	3'UTR	Homo sapiens FLYWCH-type zinc finger 1 (FLYWCH1), transcript variant X21, mRNA
TTLL4	XM_047446454.1	zma-miR164a-5p*	-28.5	6713	3'UTR	Homo sapiens tubulin tyrosine ligase like 4 (TTLL4), transcript variant X9, mRNA
RPS6KA1	XM_024448871.2	zma-miR167a-5p*	-30.6	2739	3'UTR	Homo sapiens ribosomal protein S6 kinase A1 (RPS6KA1), transcript variant X2, mRNA
GOLGA8F	XM_054329567.1	zma-miR167a-5p*	-27.5	1211	CDS	Homo sapiens golgin A8 family member F (GOLGA8F), transcript variant X10, mRNA
ZNF469	XM_047434810.1	zma-miR167a-5p*	-26	3007	CDS	Homo sapiens zinc finger protein 469 (ZNF469), transcript variant X1, mRNA
GOLGA8F	XM_054329569.1	zma-miR167a-5p*	-27.5	1211	CDS	Homo sapiens golgin A8 family member F (GOLGA8F), transcript variant X12, mRNA
GOLGA8S	NM_001395373.1	zma-miR167a-5p*	-27.5	1164	CDS	Homo sapiens golgin A8 family member S (GOLGA8S), transcript variant 1, mRNA
SEC14L1	NM_001144001.2	zma-miR167a-5p*	-26.2	97	5'UTR	Homo sapiens SEC14 like lipid binding 1 (SEC14L1), transcript variant 5, mRNA
PCBP1-AS1	NR_183113.1	zma-miR167a-5p*	-32.9	2738	non-coding	Homo sapiens PCBP1 antisense RNA 1 (PCBP1-AS1), transcript variant 26, long non-coding RNA
LTBP4	NM_003573.2	zma-miR167a-5p*	-27.2	1825	CDS	Homo sapiens latent transforming growth factor beta binding protein 4 (LTBP4), transcript variant 2, mRNA
LOC124907502	XM_047446509.1	zma-miR167a-5p*	-27.5	1159	CDS	Homo sapiens putative golgin subfamily A member 8D (LOC124907502), transcript variant X4, mRNA
GOLGA8EP	NR_033350.1	zma-miR167a-5p*	-27.5	1484	non-coding	Homo sapiens golgin A8 family member E, pseudogene (GOLGA8EP), non-coding RNA
LOC124907502	XR_007085400.1	zma-miR167a-5p*	-27.5	1162	non-coding	Homo sapiens putative golgin subfamily A member 8D (LOC124907502), transcript variant X5, misc_RNA
RPS6KA1	NM_002953.4	zma-miR167a-5p*	-30.6	2924	3'UTR	Homo sapiens ribosomal protein S6 kinase A1 (RPS6KA1), transcript variant 1, mRNA
LOC124907502	XM_047443234.1	zma-miR167a-5p*	-27.5	1090	CDS	Homo sapiens putative golgin subfamily A member 8D (LOC124907502), transcript variant X4, mRNA
LOC128966784	XM_054377154.1	zma-miR167a-5p*	-27.7	12814	3'UTR	Homo sapiens pollen-specific leucine-rich repeat extensin-like protein 3 (LOC128966784), mRNA
GOLGA8F	XM_054329570.1	zma-miR167a-5p*	-27.5	1211	CDS	Homo sapiens golgin A8 family member F (GOLGA8F), transcript variant X13, mRNA
GOLGA8F	XR_008485651.1	zma-miR167a-5p*	-27.5	1211	non-coding	Homo sapiens golgin A8 family member F (GOLGA8F), transcript variant X15, misc_RNA
GOLGA8F	XM_054329568.1	zma-miR167a-5p*	-27.5	1208	CDS	Homo sapiens golgin A8 family member F (GOLGA8F), transcript variant X11, mRNA
GOLGA8F	XM_054329573.1	zma-miR167a-5p*	-27.5	1135	CDS	Homo sapiens golgin A8 family member F (GOLGA8F), transcript variant X17, mRNA
ZNF469	NM_001367624.2	zma-miR167a-5p*	-26	3062	CDS	Homo sapiens zinc finger protein 469 (ZNF469), mRNA
PCBP1-AS1	NR_183114.1	zma-miR167a-5p*	-32.9	2847	non-coding	Homo sapiens PCBP1 antisense RNA 1 (PCBP1-AS1), transcript variant 27, long non-coding RNA
GOLGA8DP	NR_027407.1	zma-miR167a-5p*	-26.8	1484	non-coding	Homo sapiens golgin A8 family member D, pseudogene (GOLGA8DP), non-coding RNA
RPS6KA1	NM_001330441.2	zma-miR167a-5p*	-30.6	2766	3'UTR	Homo sapiens ribosomal protein S6 kinase A1 (RPS6KA1), transcript variant 3, mRNA
LOC107986015	XR_007095935.1	zma-miR167a-5p*	-25.2	3518	non-coding	Homo sapiens uncharacterized lncRNA (LOC107986015), transcript variant X2, ncRNA
LOC107986015	XR_007095935.1	zma-miR167a-5p*	-26.5	73273	non-coding	Homo sapiens uncharacterized lncRNA (LOC107986015), transcript variant X2, ncRNA
LOC124903407	XM_047432049.1	zma-miR167a-5p*	-27.7	13241	3'UTR	Homo sapiens mucin-2-like (LOC124903407), mRNA
LTBP4	NM_001042544.1	zma-miR167a-5p*	-27.2	1936	CDS	Homo sapiens latent transforming growth factor beta binding protein 4 (LTBP4), transcript variant 1, mRNA
GOLGA8F	XM_054329572.1	zma-miR167a-5p*	-27.5	1230	CDS	Homo sapiens golgin A8 family member F (GOLGA8F), transcript variant X16, mRNA
SLC35E2B	NM_001290264.2	zma-miR167a-5p*	-26.4	647	5'UTR	Homo sapiens solute carrier family 35 member E2B (SLC35E2B), transcript variant 1, mRNA
LOC107986015	XR_007073547.1	zma-miR167a-5p*	-27.8	7397	non-coding	Homo sapiens uncharacterized lncRNA (LOC107986015), transcript variant X1, ncRNA
LOC107986015	XR_007073547.1	zma-miR167a-5p*	-26.5	81668	non-coding	Homo sapiens uncharacterized lncRNA (LOC107986015), transcript variant X1, ncRNA
GOLGA8F	XR_008485652.1	zma-miR167a-5p*	-27.5	1211	non-coding	Homo sapiens golgin A8 family member F (GOLGA8F), transcript variant X1, misc_RNA
LOC107986015	XR_001740433.3	zma-miR167a-5p*	-25.2	3518	non-coding	Homo sapiens uncharacterized lncRNA (LOC107986015), transcript variant X1, ncRNA
LOC107986015	XR_001740433.3	zma-miR167a-5p*	-26.5	73331	non-coding	Homo sapiens uncharacterized lncRNA (LOC107986015), transcript variant X1, ncRNA
GOLGA8F	XM_054329571.1	zma-miR167a-5p*	-27.5	1085	CDS	Homo sapiens golgin A8 family member F (GOLGA8F), transcript variant X14, mRNA
LOC107986015	XR_007073548.1	zma-miR167a-5p*	-27.8	7397	non-coding	Homo sapiens uncharacterized lncRNA (LOC107986015), transcript variant X2, ncRNA
LOC107986015	XR_007073548.1	zma-miR167a-5p*	-26.5	81610	non-coding	Homo sapiens uncharacterized lncRNA (LOC107986015), transcript variant X2, ncRNA
GOLGA8S	NM_001355465.2	zma-miR167a-5p*	-27.5	1437	CDS	Homo sapiens golgin A8 family member S (GOLGA8S), transcript variant 2, mRNA
MDM1	NM_001354970.2	zma-miR167a-5p*	-26	2289	CDS	Homo sapiens Mdm1 nuclear protein (MDM1), transcript variant 6, mRNA
GOLGA8S	XM_054378653.1	zma-miR167a-5p*	-27.5	1161	CDS	Homo sapiens golgin A8 family member S (GOLGA8S), transcript variant X1, mRNA
LOC124907502	XM_047446507.1	zma-miR167a-5p*	-27.5	1159	CDS	Homo sapiens putative golgin subfamily A member 8D (LOC124907502), transcript variant X2, mRNA
RPS6KA1	NM_001006665.2	zma-miR167a-5p*	-30.6	2850	3'UTR	Homo sapiens ribosomal protein S6 kinase A1 (RPS6KA1), transcript variant 2, mRNA
LOC124907502	NM_001421669.1	zma-miR167a-5p*	-27.5	1185	CDS	Homo sapiens putative golgin subfamily A member 8D (LOC124907502), mRNA
LOC124907502	XM_047443232.1	zma-miR167a-5p*	-27.5	1159	CDS	Homo sapiens putative golgin subfamily A member 8D (LOC124907502), transcript variant X2, mRNA
TCEANC2	NM_153035.3	zma-miR167a-5p*	-27.4	322	CDS	Homo sapiens transcription elongation factor A N-terminal and central domain containing 2 (TCEANC2), transcript variant 1, mRNA
GOLGA8CP	NR_027411.2	zma-miR167a-5p*	-27.5	1484	non-coding	Homo sapiens golgin A8 family member C, pseudogene (GOLGA8CP), non-coding RNA
LOC124907502	XM_047446506.1	zma-miR167a-5p*	-27.5	1185	CDS	Homo sapiens putative golgin subfamily A member 8D (LOC124907502), transcript variant X1, mRNA
GOLGA8F	XM_054377161.1	zma-miR167a-5p*	-27.5	1208	CDS	Homo sapiens golgin A8 family member F (GOLGA8F), transcript variant X23, mRNA
LNX1-AS2	NR_046827.1	zma-miR167a-5p*	-26	125	non-coding	Homo sapiens LNX1 antisense RNA 2 (LNX1-AS2), long non-coding RNA
IGSF5	XM_054324362.1	zma-miR167a-5p*	-29.5	3159	5'UTR	Homo sapiens immunoglobulin superfamily member 5 (IGSF5), transcript variant X1, mRNA
LOC107985398	XR_001754497.2	zma-miR167a-5p*	-30	5931	non-coding	Homo sapiens uncharacterized lncRNA (LOC107985398), ncRNA
LOC124907502	XM_047443231.1	zma-miR167a-5p*	-27.5	1185	CDS	Homo sapiens putative golgin subfamily A member 8D (LOC124907502), transcript variant X1, mRNA
IGSF5	XM_047440699.1	zma-miR167a-5p*	-29.5	3159	5'UTR	Homo sapiens immunoglobulin superfamily member 5 (IGSF5), transcript variant X1, mRNA
ZNF469	XM_054314200.1	zma-miR167a-5p*	-26	2768	CDS	Homo sapiens zinc finger protein 469 (ZNF469), transcript variant X2, mRNA
RPS6KA1	XM_054338091.1	zma-miR167a-5p*	-30.6	2739	3'UTR	Homo sapiens ribosomal protein S6 kinase A1 (RPS6KA1), transcript variant X2, mRNA
GOLGA8F	XM_054377159.1	zma-miR167a-5p*	-27.5	1208	CDS	Homo sapiens golgin A8 family member F (GOLGA8F), transcript variant X21, mRNA
WASHC2A	NM_001291398.2	zma-miR167a-5p*	-36.7	7	5'UTR	Homo sapiens WASH complex subunit 2A (WASHC2A), transcript variant 2, mRNA
SLC9B2	NM_001370203.1	zma-miR167a-5p*	-32.2	1260	CDS	Homo sapiens solute carrier family 9 member B2 (SLC9B2), transcript variant 8, mRNA
WASHC2A	XM_054365852.1	zma-miR167a-5p*	-36.7	7	5'UTR	Homo sapiens WASH complex subunit 2A (WASHC2A), transcript variant X1, mRNA
WASHC2A	XM_047425206.1	zma-miR167a-5p*	-36.7	7	5'UTR	Homo sapiens WASH complex subunit 2A (WASHC2A), transcript variant X7, mRNA
PLET1	NM_001145024.1	zma-miR167a-5p*	-31.9	1379	3'UTR	Homo sapiens placenta expressed transcript 1 (PLET1), mRNA
MAPT	XM_005257362.5	zma-miR167a-5p*	-31	5509	3'UTR	Homo sapiens microtubule associated protein tau (MAPT), transcript variant X1, mRNA
WASHC2A	XM_054365858.1	zma-miR167a-5p*	-36.7	7	5'UTR	Homo sapiens WASH complex subunit 2A (WASHC2A), transcript variant X7, mRNA
LOC105377572	XR_007075208.1	zma-miR167a-5p*	-32.1	5286	non-coding	Homo sapiens uncharacterized lncRNA (LOC105377572), transcript variant X1, ncRNA
TM2D3	XR_008489017.1	zma-miR167a-5p*	-36.4	317	non-coding	Homo sapiens TM2 domain containing 3 (TM2D3), transcript variant X4, misc_RNA
MAPT	XM_054316132.1	zma-miR167a-5p*	-31	5416	3'UTR	Homo sapiens microtubule associated protein tau (MAPT), transcript variant X2, mRNA
ZNF530	NM_001387561.1	zma-miR167a-5p*	-33.2	2853	3'UTR	Homo sapiens zinc finger protein 530 (ZNF530), transcript variant 5, mRNA
MAPT	XM_054328570.1	zma-miR167a-5p*	-31	4273	3'UTR	Homo sapiens microtubule associated protein tau (MAPT), transcript variant X14, mRNA
MCM7	NM_005916.5	zma-miR167a-5p*	-33	1092	CDS	Homo sapiens minichromosome maintenance complex component 7 (MCM7), transcript variant 1, mRNA
PI4KB	NM_001198774.2	zma-miR167a-5p*	-32.9	1446	CDS	Homo sapiens phosphatidylinositol 4-kinase beta (PI4KB), transcript variant 3, mRNA
SLC22A20P	NR_033396.1	zma-miR167a-5p*	-31.4	557	non-coding	Homo sapiens solute carrier family 22 member 20, pseudogene (SLC22A20P), non-coding RNA
MAPT	XM_054328567.1	zma-miR167a-5p*	-31	5314	3'UTR	Homo sapiens microtubule associated protein tau (MAPT), transcript variant X5, mRNA
PI4KB	XM_011509634.2	zma-miR167a-5p*	-32.9	1964	CDS	Homo sapiens phosphatidylinositol 4-kinase beta (PI4KB), transcript variant X1, mRNA
MAPT	XM_054330112.1	zma-miR167a-5p*	-31	5044	3'UTR	Homo sapiens microtubule associated protein tau (MAPT), transcript variant X10, mRNA
WASHC2A	XM_047425216.1	zma-miR167a-5p*	-36.7	7	5'UTR	Homo sapiens WASH complex subunit 2A (WASHC2A), transcript variant X21, mRNA
MAPT	XM_054316139.1	zma-miR167a-5p*	-31	5137	3'UTR	Homo sapiens microtubule associated protein tau (MAPT), transcript variant X9, mRNA
WASHC2A	XM_054365868.1	zma-miR167a-5p*	-36.7	7	5'UTR	Homo sapiens WASH complex subunit 2A (WASHC2A), transcript variant X17, mRNA
SLC9B2	NM_001370200.1	zma-miR167a-5p*	-32.2	1245	CDS	Homo sapiens solute carrier family 9 member B2 (SLC9B2), transcript variant 5, mRNA
TM2D3	XR_008489015.1	zma-miR167a-5p*	-36.4	395	non-coding	Homo sapiens TM2 domain containing 3 (TM2D3), transcript variant X2, misc_RNA
THBS3	NM_001252608.2	zma-miR167a-5p*	-30.5	2293	CDS	Homo sapiens thrombospondin 3 (THBS3), transcript variant 3, mRNA
LMO1	XM_011520098.3	zma-miR167a-5p*	-33.8	1003	5'UTR	Homo sapiens LIM domain only 1 (LMO1), transcript variant X3, mRNA
WASHC2A	XM_054365863.1	zma-miR167a-5p*	-36.7	7	5'UTR	Homo sapiens WASH complex subunit 2A (WASHC2A), transcript variant X12, mRNA
PI4KB	NM_001198775.3	zma-miR167a-5p*	-32.9	509	CDS	Homo sapiens phosphatidylinositol 4-kinase beta (PI4KB), transcript variant 4, mRNA
MAPT	XM_054316145.1	zma-miR167a-5p*	-31	4264	3'UTR	Homo sapiens microtubule associated protein tau (MAPT), transcript variant X15, mRNA
LOC124903738	XR_007065156.1	zma-miR167a-5p*	-33.5	5009	non-coding	Homo sapiens uncharacterized lncRNA (LOC124903738), transcript variant X1, ncRNA
SLC9B2	NM_001370206.1	zma-miR167a-5p*	-32.2	1431	CDS	Homo sapiens solute carrier family 9 member B2 (SLC9B2), transcript variant 11, mRNA
THBS3	XM_054338538.1	zma-miR167a-5p*	-30.5	3023	CDS	Homo sapiens thrombospondin 3 (THBS3), transcript variant X2, mRNA
MAPT	NM_001377267.1	zma-miR167a-5p*	-31	2746	3'UTR	Homo sapiens microtubule associated protein tau (MAPT), transcript variant 11, mRNA
MAPT	NM_001377266.1	zma-miR167a-5p*	-31	5131	3'UTR	Homo sapiens microtubule associated protein tau (MAPT), transcript variant 10, mRNA
PI4KB	XM_054337070.1	zma-miR167a-5p*	-32.9	2644	CDS	Homo sapiens phosphatidylinositol 4-kinase beta (PI4KB), transcript variant X6, mRNA
SPHK1	NM_182965.3	zma-miR167a-5p*	-30.1	1099	CDS	Homo sapiens sphingosine kinase 1 (SPHK1), transcript variant 2, mRNA
MAPT	XM_054316144.1	zma-miR167a-5p*	-31	4270	3'UTR	Homo sapiens microtubule associated protein tau (MAPT), transcript variant X14, mRNA
MAPT	XM_054316142.1	zma-miR167a-5p*	-31	4357	3'UTR	Homo sapiens microtubule associated protein tau (MAPT), transcript variant X12, mRNA
MAPT	XM_047436080.1	zma-miR167a-5p*	-31	4264	3'UTR	Homo sapiens microtubule associated protein tau (MAPT), transcript variant X15, mRNA
THBS3	NM_001407556.1	zma-miR167a-5p*	-30.5	2826	CDS	Homo sapiens thrombospondin 3 (THBS3), transcript variant 10, mRNA
WASHC2A	NM_001005751.3	zma-miR167a-5p*	-36.7	7	5'UTR	Homo sapiens WASH complex subunit 2A (WASHC2A), transcript variant 1, mRNA
EPPK1	XM_047422291.1	zma-miR167a-5p*	-31.2	1444	CDS	Homo sapiens epiplakin 1 (EPPK1), transcript variant X1, mRNA
MAPT	XM_054330109.1	zma-miR167a-5p*	-31	5311	3'UTR	Homo sapiens microtubule associated protein tau (MAPT), transcript variant X5, mRNA
MAPT	XM_054330106.1	zma-miR167a-5p*	-31	5416	3'UTR	Homo sapiens microtubule associated protein tau (MAPT), transcript variant X2, mRNA
LOC124907756	XR_007086299.1	zma-miR167a-5p*	-39.7	3479	non-coding	Homo sapiens uncharacterized lncRNA (LOC124907756), ncRNA
WASHC2A	XM_017016232.2	zma-miR167a-5p*	-36.7	7	5'UTR	Homo sapiens WASH complex subunit 2A (WASHC2A), transcript variant X10, mRNA
MAPT	XM_005257369.5	zma-miR167a-5p*	-31	4444	3'UTR	Homo sapiens microtubule associated protein tau (MAPT), transcript variant X11, mRNA
PIP5KL1	XM_054361991.1	zma-miR167a-5p*	-33.4	3787	3'UTR	Homo sapiens phosphatidylinositol-4-phosphate 5-kinase like 1 (PIP5KL1), transcript variant X4, mRNA
TM2D3	XR_008489016.1	zma-miR167a-5p*	-36.4	317	non-coding	Homo sapiens TM2 domain containing 3 (TM2D3), transcript variant X3, misc_RNA
WASHC2A	XM_047425208.1	zma-miR167a-5p*	-36.7	7	5'UTR	Homo sapiens WASH complex subunit 2A (WASHC2A), transcript variant X11, mRNA
LOXL1-AS1	NR_040066.1	zma-miR167a-5p*	-31.4	813	non-coding	Homo sapiens LOXL1 antisense RNA 1 (LOXL1-AS1), transcript variant 1, long non-coding RNA
LOXL1-AS1	NR_040069.1	zma-miR167a-5p*	-31.4	506	non-coding	Homo sapiens LOXL1 antisense RNA 1 (LOXL1-AS1), transcript variant 4, long non-coding RNA
THBS3	NM_001407557.1	zma-miR167a-5p*	-30.5	2924	CDS	Homo sapiens thrombospondin 3 (THBS3), transcript variant 11, mRNA
WASHC2A	XM_006717831.4	zma-miR167a-5p*	-36.7	7	5'UTR	Homo sapiens WASH complex subunit 2A (WASHC2A), transcript variant X6, mRNA
MAPT	NM_001123066.4	zma-miR167a-5p*	-31	5251	3'UTR	Homo sapiens microtubule associated protein tau (MAPT), transcript variant 6, mRNA
MAPT	XM_047436074.1	zma-miR167a-5p*	-31	5329	3'UTR	Homo sapiens microtubule associated protein tau (MAPT), transcript variant X4, mRNA
SPHK1	NM_001142602.2	zma-miR167a-5p*	-30.1	711	CDS	Homo sapiens sphingosine kinase 1 (SPHK1), transcript variant 4, mRNA
MCM7	NM_182776.3	zma-miR167a-5p*	-33	1350	CDS	Homo sapiens minichromosome maintenance complex component 7 (MCM7), transcript variant 2, mRNA
THBS3	XM_054338537.1	zma-miR167a-5p*	-30.5	3050	CDS	Homo sapiens thrombospondin 3 (THBS3), transcript variant X1, mRNA
THBS3	XM_054338541.1	zma-miR167a-5p*	-30.5	2651	CDS	Homo sapiens thrombospondin 3 (THBS3), transcript variant X7, mRNA
CRADD	NR_135147.2	zma-miR167a-5p*	-32.9	1130	non-coding	Homo sapiens CASP2 and RIPK1 domain containing adaptor with death domain (CRADD), transcript variant 5, non-coding RNA
MAPT	XM_047436081.1	zma-miR167a-5p*	-31	4177	3'UTR	Homo sapiens microtubule associated protein tau (MAPT), transcript variant X16, mRNA
WASHC2A	XM_005269806.4	zma-miR167a-5p*	-36.7	7	5'UTR	Homo sapiens WASH complex subunit 2A (WASHC2A), transcript variant X1, mRNA
SLC9B2	NM_001370199.1	zma-miR167a-5p*	-32.2	1431	CDS	Homo sapiens solute carrier family 9 member B2 (SLC9B2), transcript variant 4, mRNA
CACNA2D4	XM_047429897.1	zma-miR167a-5p*	-35.6	2526	CDS	Homo sapiens calcium voltage-gated channel auxiliary subunit alpha2delta 4 (CACNA2D4), transcript variant X2, mRNA
FLRT1	XM_054368271.1	zma-miR167a-5p*	-32.9	1255	5'UTR	Homo sapiens fibronectin leucine rich transmembrane protein 1 (FLRT1), transcript variant X3, mRNA
MAPT	XM_054328571.1	zma-miR167a-5p*	-31	4267	3'UTR	Homo sapiens microtubule associated protein tau (MAPT), transcript variant X15, mRNA
SLC9B2	NM_001370205.1	zma-miR167a-5p*	-32.2	1260	CDS	Homo sapiens solute carrier family 9 member B2 (SLC9B2), transcript variant 10, mRNA
CACNA2D4	XM_054373863.1	zma-miR167a-5p*	-35.6	2535	CDS	Homo sapiens calcium voltage-gated channel auxiliary subunit alpha2delta 4 (CACNA2D4), transcript variant X1, mRNA
BCL7B	NM_001197244.2	zma-miR167a-5p*	-33.7	860	3'UTR	Homo sapiens BAF chromatin remodeling complex subunit BCL7B (BCL7B), transcript variant 2, mRNA
PI4KB	XM_054337068.1	zma-miR167a-5p*	-32.9	2092	CDS	Homo sapiens phosphatidylinositol 4-kinase beta (PI4KB), transcript variant X2, mRNA
MAPT	XM_054330116.1	zma-miR167a-5p*	-31	4270	3'UTR	Homo sapiens microtubule associated protein tau (MAPT), transcript variant X14, mRNA
SPESP1-NOX5	NR_033671.3	zma-miR167a-5p*	-34.5	5288	non-coding	Homo sapiens SPESP1-NOX5 readthrough (SPESP1-NOX5), transcript variant 2, non-coding RNA
MAPT	XM_005257370.5	zma-miR167a-5p*	-31	4357	3'UTR	Homo sapiens microtubule associated protein tau (MAPT), transcript variant X12, mRNA
SPESP1-NOX5	NR_033672.2	zma-miR167a-5p*	-34.5	5204	non-coding	Homo sapiens SPESP1-NOX5 readthrough (SPESP1-NOX5), transcript variant 3, non-coding RNA
MAPT	XM_054316134.1	zma-miR167a-5p*	-31	5329	3'UTR	Homo sapiens microtubule associated protein tau (MAPT), transcript variant X4, mRNA
MAPT	NM_005910.6	zma-miR167a-5p*	-31	4246	3'UTR	Homo sapiens microtubule associated protein tau (MAPT), transcript variant 2, mRNA
NCBP3	XR_007065313.1	zma-miR167a-5p*	-32.8	218	non-coding	Homo sapiens nuclear cap binding subunit 3 (NCBP3), transcript variant X1, misc_RNA
WASHC2A	XM_011539786.3	zma-miR167a-5p*	-36.7	7	5'UTR	Homo sapiens WASH complex subunit 2A (WASHC2A), transcript variant X20, mRNA
LOC105371704	XR_934632.2	zma-miR167a-5p*	-30.2	1	non-coding	Homo sapiens uncharacterized lncRNA (LOC105371704), transcript variant X1, ncRNA
AACSP1	NR_024035.2	zma-miR167a-5p*	-31.5	196	non-coding	Homo sapiens acetoacetyl-CoA synthetase pseudogene 1 (AACSP1), transcript variant 2, non-coding RNA
MAPT	XM_054316133.1	zma-miR167a-5p*	-31	5335	3'UTR	Homo sapiens microtubule associated protein tau (MAPT), transcript variant X3, mRNA
PI4KB	XM_054337066.1	zma-miR167a-5p*	-32.9	1964	CDS	Homo sapiens phosphatidylinositol 4-kinase beta (PI4KB), transcript variant X1, mRNA
WASHC2A	XM_047425213.1	zma-miR167a-5p*	-36.7	7	5'UTR	Homo sapiens WASH complex subunit 2A (WASHC2A), transcript variant X17, mRNA
NCBP3	NM_001114118.3	zma-miR167a-5p*	-32.8	218	CDS	Homo sapiens nuclear cap binding subunit 3 (NCBP3), transcript variant 1, mRNA
WASHC2A	XM_054365872.1	zma-miR167a-5p*	-36.7	7	5'UTR	Homo sapiens WASH complex subunit 2A (WASHC2A), transcript variant X21, mRNA
MAPT	XM_054316143.1	zma-miR167a-5p*	-31	4351	3'UTR	Homo sapiens microtubule associated protein tau (MAPT), transcript variant X13, mRNA
LMO1	XM_054368772.1	zma-miR167a-5p*	-32.7	1003	5'UTR	Homo sapiens LIM domain only 1 (LMO1), transcript variant X3, mRNA
MAPT	XM_054330113.1	zma-miR167a-5p*	-31	4444	3'UTR	Homo sapiens microtubule associated protein tau (MAPT), transcript variant X11, mRNA
MAPT	XM_054330115.1	zma-miR167a-5p*	-31	4351	3'UTR	Homo sapiens microtubule associated protein tau (MAPT), transcript variant X13, mRNA
PI4KB	NM_001369626.1	zma-miR167a-5p*	-32.9	1790	CDS	Homo sapiens phosphatidylinositol 4-kinase beta (PI4KB), transcript variant 9, mRNA
MBD3	NM_001281453.2	zma-miR167a-5p*	-33.6	2351	3'UTR	Homo sapiens methyl-CpG binding domain protein 3 (MBD3), transcript variant 1, mRNA
PIP5KL1	XM_047422778.1	zma-miR167a-5p*	-33.4	3782	3'UTR	Homo sapiens phosphatidylinositol-4-phosphate 5-kinase like 1 (PIP5KL1), transcript variant X4, mRNA
MAPT	XM_054328572.1	zma-miR167a-5p*	-31	4180	3'UTR	Homo sapiens microtubule associated protein tau (MAPT), transcript variant X16, mRNA
MAPT	XM_054328568.1	zma-miR167a-5p*	-31	4447	3'UTR	Homo sapiens microtubule associated protein tau (MAPT), transcript variant X11, mRNA
MAPT	NM_001203251.2	zma-miR167a-5p*	-31	4066	3'UTR	Homo sapiens microtubule associated protein tau (MAPT), transcript variant 7, mRNA
LOC107985379	XR_001738093.1	zma-miR167a-5p*	-35.5	6	non-coding	Homo sapiens uncharacterized lncRNA (LOC107985379), ncRNA
THBS3	XM_054338544.1	zma-miR167a-5p*	-30.5	2616	CDS	Homo sapiens thrombospondin 3 (THBS3), transcript variant X17, mRNA
CACNA2D4	XM_054373864.1	zma-miR167a-5p*	-35.6	2526	CDS	Homo sapiens calcium voltage-gated channel auxiliary subunit alpha2delta 4 (CACNA2D4), transcript variant X2, mRNA
MAPT	XM_054328569.1	zma-miR167a-5p*	-31	4360	3'UTR	Homo sapiens microtubule associated protein tau (MAPT), transcript variant X12, mRNA
FOXN1	XM_011525370.2	zma-miR167a-5p*	-30	2	5'UTR	Homo sapiens forkhead box N1 (FOXN1), transcript variant X10, mRNA
PI4KB	XM_017001486.2	zma-miR167a-5p*	-32.9	2092	CDS	Homo sapiens phosphatidylinositol 4-kinase beta (PI4KB), transcript variant X2, mRNA
WASHC2A	XM_054365856.1	zma-miR167a-5p*	-36.7	7	5'UTR	Homo sapiens WASH complex subunit 2A (WASHC2A), transcript variant X5, mRNA
MAPT	XM_054330110.1	zma-miR167a-5p*	-31	5224	3'UTR	Homo sapiens microtubule associated protein tau (MAPT), transcript variant X7, mRNA
THBS3	XM_011509936.2	zma-miR167a-5p*	-30.5	2071	CDS	Homo sapiens thrombospondin 3 (THBS3), transcript variant X11, mRNA
WASHC2A	XM_054365876.1	zma-miR167a-5p*	-36.7	7	5'UTR	Homo sapiens WASH complex subunit 2A (WASHC2A), transcript variant X25, mRNA
PI4KB	XM_047422590.1	zma-miR167a-5p*	-32.9	386	CDS	Homo sapiens phosphatidylinositol 4-kinase beta (PI4KB), transcript variant X4, mRNA
CACNA2D4	XM_011521041.3	zma-miR167a-5p*	-35.6	2535	CDS	Homo sapiens calcium voltage-gated channel auxiliary subunit alpha2delta 4 (CACNA2D4), transcript variant X1, mRNA
PI4KB	NM_001369628.1	zma-miR167a-5p*	-32.9	1947	CDS	Homo sapiens phosphatidylinositol 4-kinase beta (PI4KB), transcript variant 10, mRNA
MAPT	NM_001377265.1	zma-miR167a-5p*	-31	5422	3'UTR	Homo sapiens microtubule associated protein tau (MAPT), transcript variant 9, mRNA
PI4KB	XM_054337069.1	zma-miR167a-5p*	-32.9	1890	CDS	Homo sapiens phosphatidylinositol 4-kinase beta (PI4KB), transcript variant X3, mRNA
SPHK1	NM_001142601.2	zma-miR167a-5p*	-30.1	736	CDS	Homo sapiens sphingosine kinase 1 (SPHK1), transcript variant 3, mRNA
LOC124902309	XR_007061863.1	zma-miR167a-5p*	-32.8	762	non-coding	Homo sapiens uncharacterized lncRNA (LOC124902309), ncRNA
MAPT	NM_016841.5	zma-miR167a-5p*	-31	3979	3'UTR	Homo sapiens microtubule associated protein tau (MAPT), transcript variant 4, mRNA
CRADD	NM_001320100.2	zma-miR167a-5p*	-32.9	1006	3'UTR	Homo sapiens CASP2 and RIPK1 domain containing adaptor with death domain (CRADD), transcript variant 3, mRNA
WASHC2A	XM_054365854.1	zma-miR167a-5p*	-36.7	7	5'UTR	Homo sapiens WASH complex subunit 2A (WASHC2A), transcript variant X3, mRNA
FOXN1	XM_011525369.2	zma-miR167a-5p*	-30	2	5'UTR	Homo sapiens forkhead box N1 (FOXN1), transcript variant X9, mRNA
WASHC2A	XM_054365869.1	zma-miR167a-5p*	-36.7	7	5'UTR	Homo sapiens WASH complex subunit 2A (WASHC2A), transcript variant X18, mRNA
THBS3	NM_001407560.1	zma-miR167a-5p*	-30.5	2570	CDS	Homo sapiens thrombospondin 3 (THBS3), transcript variant 14, mRNA
EPPK1	NM_031308.4	zma-miR167a-5p*	-31.2	1366	CDS	Homo sapiens epiplakin 1 (EPPK1), mRNA
MAPT	XM_005257368.5	zma-miR167a-5p*	-31	5218	3'UTR	Homo sapiens microtubule associated protein tau (MAPT), transcript variant X8, mRNA
MCM7	XM_005250348.4	zma-miR167a-5p*	-33	1275	CDS	Homo sapiens minichromosome maintenance complex component 7 (MCM7), transcript variant X1, mRNA
WASHC2A	XM_054365865.1	zma-miR167a-5p*	-36.7	7	5'UTR	Homo sapiens WASH complex subunit 2A (WASHC2A), transcript variant X14, mRNA
PI4KB	NM_001369623.2	zma-miR167a-5p*	-32.9	1491	CDS	Homo sapiens phosphatidylinositol 4-kinase beta (PI4KB), transcript variant 6, mRNA
WASHC2A	XM_006717832.4	zma-miR167a-5p*	-36.7	7	5'UTR	Homo sapiens WASH complex subunit 2A (WASHC2A), transcript variant X16, mRNA
ZNF530	NM_001321981.2	zma-miR167a-5p*	-33.2	2856	3'UTR	Homo sapiens zinc finger protein 530 (ZNF530), transcript variant 2, mRNA
MCM7	NM_001278595.2	zma-miR167a-5p*	-33	1167	CDS	Homo sapiens minichromosome maintenance complex component 7 (MCM7), transcript variant 3, mRNA
THBS3	NM_001407559.1	zma-miR167a-5p*	-30.5	2833	CDS	Homo sapiens thrombospondin 3 (THBS3), transcript variant 13, mRNA
KCNQ3	XM_054360445.1	zma-miR167a-5p*	-32.1	9753	5'UTR	Homo sapiens potassium voltage-gated channel subfamily Q member 3 (KCNQ3), transcript variant X2, mRNA
WASHC2A	XM_054365870.1	zma-miR167a-5p*	-36.7	7	5'UTR	Homo sapiens WASH complex subunit 2A (WASHC2A), transcript variant X19, mRNA
MAPT	XM_054316135.1	zma-miR167a-5p*	-31	5311	3'UTR	Homo sapiens microtubule associated protein tau (MAPT), transcript variant X5, mRNA
WASHC2A	XM_047425217.1	zma-miR167a-5p*	-36.7	7	5'UTR	Homo sapiens WASH complex subunit 2A (WASHC2A), transcript variant X22, mRNA
LOC105371704	XR_007065675.1	zma-miR167a-5p*	-34.1	88	non-coding	Homo sapiens uncharacterized lncRNA (LOC105371704), transcript variant X2, ncRNA
PI4KB	XM_054337071.1	zma-miR167a-5p*	-32.9	386	CDS	Homo sapiens phosphatidylinositol 4-kinase beta (PI4KB), transcript variant X4, mRNA
EPPK1	XM_017013892.2	zma-miR167a-5p*	-31.2	1366	CDS	Homo sapiens epiplakin 1 (EPPK1), transcript variant X5, mRNA
WASHC2A	XM_054365861.1	zma-miR167a-5p*	-36.7	7	5'UTR	Homo sapiens WASH complex subunit 2A (WASHC2A), transcript variant X10, mRNA
WASHC2A	XM_054365873.1	zma-miR167a-5p*	-36.7	7	5'UTR	Homo sapiens WASH complex subunit 2A (WASHC2A), transcript variant X22, mRNA
PI4KB	NM_001369629.2	zma-miR167a-5p*	-32.9	1917	CDS	Homo sapiens phosphatidylinositol 4-kinase beta (PI4KB), transcript variant 11, mRNA
PI4KB	XM_017001488.2	zma-miR167a-5p*	-32.9	1890	CDS	Homo sapiens phosphatidylinositol 4-kinase beta (PI4KB), transcript variant X3, mRNA
THBS3	XM_054338540.1	zma-miR167a-5p*	-30.5	3041	CDS	Homo sapiens thrombospondin 3 (THBS3), transcript variant X6, mRNA
PI4KB	NM_001369625.1	zma-miR167a-5p*	-32.9	1947	CDS	Homo sapiens phosphatidylinositol 4-kinase beta (PI4KB), transcript variant 8, mRNA
THBS3	NM_001407555.1	zma-miR167a-5p*	-30.5	2542	CDS	Homo sapiens thrombospondin 3 (THBS3), transcript variant 9, mRNA
CACNB3	XM_054373189.1	zma-miR167a-5p*	-30.7	90	5'UTR	Homo sapiens calcium voltage-gated channel auxiliary subunit beta 3 (CACNB3), transcript variant X7, mRNA
PI4KB	NM_001198773.3	zma-miR167a-5p*	-32.9	1821	CDS	Homo sapiens phosphatidylinositol 4-kinase beta (PI4KB), transcript variant 2, mRNA
MAPT	XM_047436077.1	zma-miR167a-5p*	-31	5137	3'UTR	Homo sapiens microtubule associated protein tau (MAPT), transcript variant X9, mRNA
NCBP3	NM_001398494.1	zma-miR167a-5p*	-32.8	218	CDS	Homo sapiens nuclear cap binding subunit 3 (NCBP3), transcript variant 2, mRNA
WASHC2A	XM_054365867.1	zma-miR167a-5p*	-36.7	7	5'UTR	Homo sapiens WASH complex subunit 2A (WASHC2A), transcript variant X16, mRNA
TM2D3	NM_001308026.2	zma-miR167a-5p*	-36.4	395	CDS	Homo sapiens TM2 domain containing 3 (TM2D3), transcript variant 4, mRNA
PRICKLE2	NM_198859.4	zma-miR167a-5p*	-39.2	1971	CDS	Homo sapiens prickle planar cell polarity protein 2 (PRICKLE2), transcript variant 1, mRNA
MAPT	XM_054316131.1	zma-miR167a-5p*	-31	5509	3'UTR	Homo sapiens microtubule associated protein tau (MAPT), transcript variant X1, mRNA
LOC102723439	NR_120673.1	zma-miR167a-5p*	-37.3	162	non-coding	Homo sapiens uncharacterized LOC102723439 (LOC102723439), long non-coding RNA
MAPT	XM_054330117.1	zma-miR167a-5p*	-31	4264	3'UTR	Homo sapiens microtubule associated protein tau (MAPT), transcript variant X15, mRNA
WASHC2A	XM_054365879.1	zma-miR167a-5p*	-36.7	7	5'UTR	Homo sapiens WASH complex subunit 2A (WASHC2A), transcript variant X28, mRNA
THBS3	NM_007112.5	zma-miR167a-5p*	-30.5	2653	CDS	Homo sapiens thrombospondin 3 (THBS3), transcript variant 1, mRNA
MAPT	NM_016835.5	zma-miR167a-5p*	-31	5197	3'UTR	Homo sapiens microtubule associated protein tau (MAPT), transcript variant 1, mRNA
CACNA2D4	XM_047429898.1	zma-miR167a-5p*	-35.6	2598	CDS	Homo sapiens calcium voltage-gated channel auxiliary subunit alpha2delta 4 (CACNA2D4), transcript variant X3, mRNA
LOC105370664	XR_007085030.1	zma-miR167a-5p*	-30.3	6588	non-coding	Homo sapiens uncharacterized lncRNA (LOC105370664), transcript variant X2, ncRNA
SPHK1	NM_021972.4	zma-miR167a-5p*	-30.1	778	CDS	Homo sapiens sphingosine kinase 1 (SPHK1), transcript variant 1, mRNA
BCL7B	XM_047421029.1	zma-miR167a-5p*	-33.7	982	3'UTR	Homo sapiens BAF chromatin remodeling complex subunit BCL7B (BCL7B), transcript variant X1, mRNA
LOXL1-AS1	NR_040068.1	zma-miR167a-5p*	-31.4	628	non-coding	Homo sapiens LOXL1 antisense RNA 1 (LOXL1-AS1), transcript variant 3, long non-coding RNA
EPPK1	XM_047422292.1	zma-miR167a-5p*	-31.2	1982	CDS	Homo sapiens epiplakin 1 (EPPK1), transcript variant X2, mRNA
CACNA2D4	XM_054373866.1	zma-miR167a-5p*	-35.6	2526	CDS	Homo sapiens calcium voltage-gated channel auxiliary subunit alpha2delta 4 (CACNA2D4), transcript variant X4, mRNA
CACNA2D4	XM_047429899.1	zma-miR167a-5p*	-35.6	2526	CDS	Homo sapiens calcium voltage-gated channel auxiliary subunit alpha2delta 4 (CACNA2D4), transcript variant X4, mRNA
WASHC2A	XM_054365871.1	zma-miR167a-5p*	-36.7	7	5'UTR	Homo sapiens WASH complex subunit 2A (WASHC2A), transcript variant X20, mRNA
THBS3	XM_011509931.2	zma-miR167a-5p*	-30.5	2835	CDS	Homo sapiens thrombospondin 3 (THBS3), transcript variant X7, mRNA
SPESP1-NOX5	NM_001184780.2	zma-miR167a-5p*	-34.5	5100	3'UTR	Homo sapiens SPESP1-NOX5 readthrough (SPESP1-NOX5), transcript variant 1, mRNA
MAPT	XM_047436079.1	zma-miR167a-5p*	-31	4351	3'UTR	Homo sapiens microtubule associated protein tau (MAPT), transcript variant X13, mRNA
ZNF530	NM_020880.5	zma-miR167a-5p*	-33.2	2804	3'UTR	Homo sapiens zinc finger protein 530 (ZNF530), transcript variant 1, mRNA
SLC9B2	NM_001370207.1	zma-miR167a-5p*	-32.2	1025	CDS	Homo sapiens solute carrier family 9 member B2 (SLC9B2), transcript variant 12, mRNA
SLC9B2	NM_178833.7	zma-miR167a-5p*	-32.2	1431	CDS	Homo sapiens solute carrier family 9 member B2 (SLC9B2), transcript variant 1, mRNA
WASHC2A	XM_047425211.1	zma-miR167a-5p*	-36.7	7	5'UTR	Homo sapiens WASH complex subunit 2A (WASHC2A), transcript variant X14, mRNA
MAPT	XM_054316138.1	zma-miR167a-5p*	-31	5218	3'UTR	Homo sapiens microtubule associated protein tau (MAPT), transcript variant X8, mRNA
THBS3	NM_001407554.1	zma-miR167a-5p*	-30.5	2563	CDS	Homo sapiens thrombospondin 3 (THBS3), transcript variant 8, mRNA
MAPT	NR_165166.1	zma-miR167a-5p*	-31	3927	non-coding	Homo sapiens microtubule associated protein tau (MAPT), transcript variant 13, non-coding RNA
MAPT	XM_054316146.1	zma-miR167a-5p*	-31	4177	3'UTR	Homo sapiens microtubule associated protein tau (MAPT), transcript variant X16, mRNA
THBS3	XM_047429305.1	zma-miR167a-5p*	-30.5	2585	CDS	Homo sapiens thrombospondin 3 (THBS3), transcript variant X9, mRNA
PIP5KL1	XM_047422777.1	zma-miR167a-5p*	-33.4	3866	3'UTR	Homo sapiens phosphatidylinositol-4-phosphate 5-kinase like 1 (PIP5KL1), transcript variant X3, mRNA
CACNA2D4	NM_172364.5	zma-miR167a-5p*	-35.6	2598	CDS	Homo sapiens calcium voltage-gated channel auxiliary subunit alpha2delta 4 (CACNA2D4), mRNA
LOXL1-AS1	NR_040067.1	zma-miR167a-5p*	-31.4	691	non-coding	Homo sapiens LOXL1 antisense RNA 1 (LOXL1-AS1), transcript variant 2, long non-coding RNA
MAPT	XM_047436078.1	zma-miR167a-5p*	-31	5044	3'UTR	Homo sapiens microtubule associated protein tau (MAPT), transcript variant X10, mRNA
PI4KB	XM_054337067.1	zma-miR167a-5p*	-32.9	2058	CDS	Homo sapiens phosphatidylinositol 4-kinase beta (PI4KB), transcript variant X5, mRNA
WASHC2A	NM_001330102.2	zma-miR167a-5p*	-36.7	7	5'UTR	Homo sapiens WASH complex subunit 2A (WASHC2A), transcript variant 3, mRNA
MAPT	XM_054330118.1	zma-miR167a-5p*	-31	4177	3'UTR	Homo sapiens microtubule associated protein tau (MAPT), transcript variant X16, mRNA
MAPT	XM_005257367.5	zma-miR167a-5p*	-31	5311	3'UTR	Homo sapiens microtubule associated protein tau (MAPT), transcript variant X5, mRNA
EPPK1	XM_047422293.1	zma-miR167a-5p*	-31.2	1545	CDS	Homo sapiens epiplakin 1 (EPPK1), transcript variant X4, mRNA
MAPT	XM_054330114.1	zma-miR167a-5p*	-31	4357	3'UTR	Homo sapiens microtubule associated protein tau (MAPT), transcript variant X12, mRNA
MBD3	XM_054321223.1	zma-miR167a-5p*	-33.6	2527	3'UTR	Homo sapiens methyl-CpG binding domain protein 3 (MBD3), transcript variant X1, mRNA
MAPT	XM_054330107.1	zma-miR167a-5p*	-31	5335	3'UTR	Homo sapiens microtubule associated protein tau (MAPT), transcript variant X3, mRNA
THBS3	NM_001252607.2	zma-miR167a-5p*	-30.5	2626	CDS	Homo sapiens thrombospondin 3 (THBS3), transcript variant 2, mRNA
THBS3	NM_001407561.1	zma-miR167a-5p*	-30.5	2723	CDS	Homo sapiens thrombospondin 3 (THBS3), transcript variant 15, mRNA
TM2D3	NM_001307960.2	zma-miR167a-5p*	-36.4	317	CDS	Homo sapiens TM2 domain containing 3 (TM2D3), transcript variant 3, mRNA
WASHC2A	XM_047425209.1	zma-miR167a-5p*	-36.7	7	5'UTR	Homo sapiens WASH complex subunit 2A (WASHC2A), transcript variant X12, mRNA
MAPT	XM_054316141.1	zma-miR167a-5p*	-31	4444	3'UTR	Homo sapiens microtubule associated protein tau (MAPT), transcript variant X11, mRNA
LOC107985379	XR_007070281.1	zma-miR167a-5p*	-35.5	6	non-coding	Homo sapiens uncharacterized lncRNA (LOC107985379), ncRNA
KCNQ3	XM_011517026.3	zma-miR167a-5p*	-32.1	8191	5'UTR	Homo sapiens potassium voltage-gated channel subfamily Q member 3 (KCNQ3), transcript variant X2, mRNA
WASHC2A	XM_047425219.1	zma-miR167a-5p*	-36.7	7	5'UTR	Homo sapiens WASH complex subunit 2A (WASHC2A), transcript variant X25, mRNA
MAPT	NM_016834.5	zma-miR167a-5p*	-31	4072	3'UTR	Homo sapiens microtubule associated protein tau (MAPT), transcript variant 3, mRNA
MAPT	XM_054330111.1	zma-miR167a-5p*	-31	5218	3'UTR	Homo sapiens microtubule associated protein tau (MAPT), transcript variant X8, mRNA
MAPT	XM_047436076.1	zma-miR167a-5p*	-31	5224	3'UTR	Homo sapiens microtubule associated protein tau (MAPT), transcript variant X7, mRNA
WASHC2A	XM_047425210.1	zma-miR167a-5p*	-36.7	7	5'UTR	Homo sapiens WASH complex subunit 2A (WASHC2A), transcript variant X13, mRNA
MBD3	XM_047438939.1	zma-miR167a-5p*	-33.6	2527	3'UTR	Homo sapiens methyl-CpG binding domain protein 3 (MBD3), transcript variant X1, mRNA
MBD3	NM_001281454.2	zma-miR167a-5p*	-33.6	2255	3'UTR	Homo sapiens methyl-CpG binding domain protein 3 (MBD3), transcript variant 2, mRNA
PI4KB	NM_001369624.1	zma-miR167a-5p*	-32.9	1918	CDS	Homo sapiens phosphatidylinositol 4-kinase beta (PI4KB), transcript variant 7, mRNA
THBS3	XM_011509926.3	zma-miR167a-5p*	-30.5	3489	CDS	Homo sapiens thrombospondin 3 (THBS3), transcript variant X1, mRNA
WASHC2A	XM_017016227.2	zma-miR167a-5p*	-36.7	7	5'UTR	Homo sapiens WASH complex subunit 2A (WASHC2A), transcript variant X3, mRNA
MAPT	XM_054330105.1	zma-miR167a-5p*	-31	5509	3'UTR	Homo sapiens microtubule associated protein tau (MAPT), transcript variant X1, mRNA
THBS3	NR_176392.1	zma-miR167a-5p*	-30.5	2733	non-coding	Homo sapiens thrombospondin 3 (THBS3), transcript variant 17, non-coding RNA
SLC9B2	NM_001370201.1	zma-miR167a-5p*	-32.2	1025	CDS	Homo sapiens solute carrier family 9 member B2 (SLC9B2), transcript variant 6, mRNA
THBS3	XM_047429292.1	zma-miR167a-5p*	-30.5	3453	CDS	Homo sapiens thrombospondin 3 (THBS3), transcript variant X3, mRNA
SLC9B2	NM_001300754.2	zma-miR167a-5p*	-32.2	854	CDS	Homo sapiens solute carrier family 9 member B2 (SLC9B2), transcript variant 2, mRNA
MAPT	NM_001377268.1	zma-miR167a-5p*	-31	4132	3'UTR	Homo sapiens microtubule associated protein tau (MAPT), transcript variant 12, mRNA
AACSP1	NR_135095.1	zma-miR167a-5p*	-31.5	196	non-coding	Homo sapiens acetoacetyl-CoA synthetase pseudogene 1 (AACSP1), transcript variant 1, non-coding RNA
MAPT	XM_005257365.5	zma-miR167a-5p*	-31	5416	3'UTR	Homo sapiens microtubule associated protein tau (MAPT), transcript variant X2, mRNA
THBS3	XM_047429301.1	zma-miR167a-5p*	-30.5	3480	CDS	Homo sapiens thrombospondin 3 (THBS3), transcript variant X6, mRNA
WASHC2A	XM_017016231.2	zma-miR167a-5p*	-36.7	7	5'UTR	Homo sapiens WASH complex subunit 2A (WASHC2A), transcript variant X9, mRNA
MAPT	XM_005257371.5	zma-miR167a-5p*	-31	4270	3'UTR	Homo sapiens microtubule associated protein tau (MAPT), transcript variant X14, mRNA
WASHC2A	XM_005269807.4	zma-miR167a-5p*	-36.7	7	5'UTR	Homo sapiens WASH complex subunit 2A (WASHC2A), transcript variant X2, mRNA
NOX5	NM_024505.4	zma-miR167a-5p*	-34.5	5082	3'UTR	Homo sapiens NADPH oxidase 5 (NOX5), transcript variant 1, mRNA
WASHC2A	XM_054365853.1	zma-miR167a-5p*	-36.7	7	5'UTR	Homo sapiens WASH complex subunit 2A (WASHC2A), transcript variant X2, mRNA
TM2D3	NM_078474.3	zma-miR167a-5p*	-36.4	395	CDS	Homo sapiens TM2 domain containing 3 (TM2D3), transcript variant 1, mRNA
TNFRSF10D	NM_003840.5	zma-miR167a-5p*	-33.8	2234	3'UTR	Homo sapiens TNF receptor superfamily member 10d (TNFRSF10D), mRNA
PI4KB	NM_001330721.2	zma-miR167a-5p*	-32.9	1866	CDS	Homo sapiens phosphatidylinositol 4-kinase beta (PI4KB), transcript variant 5, mRNA
THBS3	NM_001407487.1	zma-miR167a-5p*	-30.5	2662	CDS	Homo sapiens thrombospondin 3 (THBS3), transcript variant 5, mRNA
SLC9B2	NM_001370204.1	zma-miR167a-5p*	-32.2	1260	CDS	Homo sapiens solute carrier family 9 member B2 (SLC9B2), transcript variant 9, mRNA
BCL7B	NR_036682.2	zma-miR167a-5p*	-33.7	1023	non-coding	Homo sapiens BAF chromatin remodeling complex subunit BCL7B (BCL7B), transcript variant 3, non-coding RNA
MAPT	XM_005257366.4	zma-miR167a-5p*	-31	5335	3'UTR	Homo sapiens microtubule associated protein tau (MAPT), transcript variant X3, mRNA
MAPT	XM_054328566.1	zma-miR167a-5p*	-31	5338	3'UTR	Homo sapiens microtubule associated protein tau (MAPT), transcript variant X3, mRNA
MAPT	XM_054328565.1	zma-miR167a-5p*	-31	5419	3'UTR	Homo sapiens microtubule associated protein tau (MAPT), transcript variant X2, mRNA
MAPT	XM_054330108.1	zma-miR167a-5p*	-31	5329	3'UTR	Homo sapiens microtubule associated protein tau (MAPT), transcript variant X4, mRNA
MAPT	XM_047436075.1	zma-miR167a-5p*	-31	5242	3'UTR	Homo sapiens microtubule associated protein tau (MAPT), transcript variant X6, mRNA
CBX7	NM_001346744.2	zma-miR167a-5p*	-34.2	2761	3'UTR	Homo sapiens chromobox 7 (CBX7), transcript variant 3, mRNA
WASHC2A	XM_017016228.2	zma-miR167a-5p*	-36.7	7	5'UTR	Homo sapiens WASH complex subunit 2A (WASHC2A), transcript variant X4, mRNA
THBS3	XM_011509932.3	zma-miR167a-5p*	-30.5	2603	CDS	Homo sapiens thrombospondin 3 (THBS3), transcript variant X8, mRNA
WASHC2A	XM_047425212.1	zma-miR167a-5p*	-36.7	7	5'UTR	Homo sapiens WASH complex subunit 2A (WASHC2A), transcript variant X15, mRNA
THBS3	NR_176393.1	zma-miR167a-5p*	-30.5	2694	non-coding	Homo sapiens thrombospondin 3 (THBS3), transcript variant 18, non-coding RNA
WASHC2A	XM_017016229.2	zma-miR167a-5p*	-36.7	7	5'UTR	Homo sapiens WASH complex subunit 2A (WASHC2A), transcript variant X5, mRNA
THBS3	XM_054338539.1	zma-miR167a-5p*	-30.5	3050	CDS	Homo sapiens thrombospondin 3 (THBS3), transcript variant X5, mRNA
WASHC2A	XM_054365862.1	zma-miR167a-5p*	-36.7	7	5'UTR	Homo sapiens WASH complex subunit 2A (WASHC2A), transcript variant X11, mRNA
TM2D3	XR_008489014.1	zma-miR167a-5p*	-36.4	395	non-coding	Homo sapiens TM2 domain containing 3 (TM2D3), transcript variant X1, misc_RNA
WASHC2A	XM_054365866.1	zma-miR167a-5p*	-36.7	7	5'UTR	Homo sapiens WASH complex subunit 2A (WASHC2A), transcript variant X15, mRNA
THBS3	NR_045553.2	zma-miR167a-5p*	-30.5	2637	non-coding	Homo sapiens thrombospondin 3 (THBS3), transcript variant 4, non-coding RNA
MAPT	XM_054316140.1	zma-miR167a-5p*	-31	5044	3'UTR	Homo sapiens microtubule associated protein tau (MAPT), transcript variant X10, mRNA
MAPT	XM_054316137.1	zma-miR167a-5p*	-31	5224	3'UTR	Homo sapiens microtubule associated protein tau (MAPT), transcript variant X7, mRNA
TM2D3	NM_025141.4	zma-miR167a-5p*	-36.4	317	CDS	Homo sapiens TM2 domain containing 3 (TM2D3), transcript variant 2, mRNA
SLC9B2	NM_001300756.2	zma-miR167a-5p*	-32.2	1260	CDS	Homo sapiens solute carrier family 9 member B2 (SLC9B2), transcript variant 3, mRNA
CBX7	NM_001346743.2	zma-miR167a-5p*	-34.2	3037	3'UTR	Homo sapiens chromobox 7 (CBX7), transcript variant 2, mRNA
PRICKLE2	NM_001370528.1	zma-miR167a-5p*	-39.2	1689	CDS	Homo sapiens prickle planar cell polarity protein 2 (PRICKLE2), transcript variant 2, mRNA
NCBP3	XR_008484858.1	zma-miR167a-5p*	-32.8	218	non-coding	Homo sapiens nuclear cap binding subunit 3 (NCBP3), transcript variant X1, misc_RNA
WASHC2A	XM_047425215.1	zma-miR167a-5p*	-36.7	7	5'UTR	Homo sapiens WASH complex subunit 2A (WASHC2A), transcript variant X19, mRNA
BCL7B	NM_001301061.2	zma-miR167a-5p*	-33.7	1153	3'UTR	Homo sapiens BAF chromatin remodeling complex subunit BCL7B (BCL7B), transcript variant 4, mRNA
ZNF530	NM_001387562.1	zma-miR167a-5p*	-33.2	2801	3'UTR	Homo sapiens zinc finger protein 530 (ZNF530), transcript variant 6, mRNA
WASHC2A	XM_054365855.1	zma-miR167a-5p*	-36.7	7	5'UTR	Homo sapiens WASH complex subunit 2A (WASHC2A), transcript variant X4, mRNA
BCL7B	NM_001707.4	zma-miR167a-5p*	-33.7	1031	3'UTR	Homo sapiens BAF chromatin remodeling complex subunit BCL7B (BCL7B), transcript variant 1, mRNA
THBS3	XM_011509928.3	zma-miR167a-5p*	-30.5	3396	CDS	Homo sapiens thrombospondin 3 (THBS3), transcript variant X4, mRNA
WASHC2A	XM_047425207.1	zma-miR167a-5p*	-36.7	7	5'UTR	Homo sapiens WASH complex subunit 2A (WASHC2A), transcript variant X8, mRNA
XPA	NM_001354975.2	zma-miR167a-5p*	-33.3	474	5'UTR	Homo sapiens XPA, DNA damage recognition and repair factor (XPA), transcript variant 3, mRNA
SLC9B2	NM_001370202.1	zma-miR167a-5p*	-32.2	1431	CDS	Homo sapiens solute carrier family 9 member B2 (SLC9B2), transcript variant 7, mRNA
MAPT	NM_001123067.4	zma-miR167a-5p*	-31	4159	3'UTR	Homo sapiens microtubule associated protein tau (MAPT), transcript variant 5, mRNA
EPPK1	XM_017013890.2	zma-miR167a-5p*	-31.2	1541	CDS	Homo sapiens epiplakin 1 (EPPK1), transcript variant X3, mRNA
MAPT	XM_054328564.1	zma-miR167a-5p*	-31	5512	3'UTR	Homo sapiens microtubule associated protein tau (MAPT), transcript variant X1, mRNA
THBS3	XM_011509927.3	zma-miR167a-5p*	-30.5	3462	CDS	Homo sapiens thrombospondin 3 (THBS3), transcript variant X2, mRNA
CBX7	NM_175709.5	zma-miR167a-5p*	-34.2	3040	3'UTR	Homo sapiens chromobox 7 (CBX7), transcript variant 1, mRNA
MAPT	NM_001203252.2	zma-miR167a-5p*	-31	4153	3'UTR	Homo sapiens microtubule associated protein tau (MAPT), transcript variant 8, mRNA
PI4KB	NM_002651.4	zma-miR167a-5p*	-32.9	1693	CDS	Homo sapiens phosphatidylinositol 4-kinase beta (PI4KB), transcript variant 1, mRNA
WASHC2A	XM_054365860.1	zma-miR167a-5p*	-36.7	7	5'UTR	Homo sapiens WASH complex subunit 2A (WASHC2A), transcript variant X9, mRNA
MAPT	XM_054316136.1	zma-miR167a-5p*	-31	5242	3'UTR	Homo sapiens microtubule associated protein tau (MAPT), transcript variant X6, mRNA
LOC124903738	XR_007065157.1	zma-miR167a-5p*	-33.5	5009	non-coding	Homo sapiens uncharacterized lncRNA (LOC124903738), transcript variant X2, ncRNA
THBS3	NM_001407562.1	zma-miR167a-5p*	-30.5	2646	CDS	Homo sapiens thrombospondin 3 (THBS3), transcript variant 16, mRNA
WASHC2A	XM_054365864.1	zma-miR167a-5p*	-36.7	7	5'UTR	Homo sapiens WASH complex subunit 2A (WASHC2A), transcript variant X13, mRNA
WASHC2A	XM_054365859.1	zma-miR167a-5p*	-36.7	7	5'UTR	Homo sapiens WASH complex subunit 2A (WASHC2A), transcript variant X8, mRNA
THBS3	XM_054338543.1	zma-miR167a-5p*	-30.5	2584	CDS	Homo sapiens thrombospondin 3 (THBS3), transcript variant X8, mRNA
THBS3	NM_001407488.1	zma-miR167a-5p*	-30.5	2653	CDS	Homo sapiens thrombospondin 3 (THBS3), transcript variant 6, mRNA
FLRT1	XM_047426698.1	zma-miR167a-5p*	-32.9	1254	5'UTR	Homo sapiens fibronectin leucine rich transmembrane protein 1 (FLRT1), transcript variant X3, mRNA
THBS3	NM_001407558.1	zma-miR167a-5p*	-30.5	2715	CDS	Homo sapiens thrombospondin 3 (THBS3), transcript variant 12, mRNA
SPHK1	NM_001355139.2	zma-miR167a-5p*	-30.1	864	CDS	Homo sapiens sphingosine kinase 1 (SPHK1), transcript variant 5, mRNA
CACNA2D4	XM_054373865.1	zma-miR167a-5p*	-35.6	2598	CDS	Homo sapiens calcium voltage-gated channel auxiliary subunit alpha2delta 4 (CACNA2D4), transcript variant X3, mRNA
LOC105377572	XR_007058400.1	zma-miR167a-5p*	-32.1	5288	non-coding	Homo sapiens uncharacterized lncRNA (LOC105377572), transcript variant X1, ncRNA
THBS3	XM_011509930.3	zma-miR167a-5p*	-30.5	3489	CDS	Homo sapiens thrombospondin 3 (THBS3), transcript variant X5, mRNA
THBS3	NM_001407490.1	zma-miR167a-5p*	-30.5	3480	CDS	Homo sapiens thrombospondin 3 (THBS3), transcript variant 7, mRNA
WASHC2A	XM_047425214.1	zma-miR167a-5p*	-36.7	7	5'UTR	Homo sapiens WASH complex subunit 2A (WASHC2A), transcript variant X18, mRNA
WASHC2A	XM_054365857.1	zma-miR167a-5p*	-36.7	7	5'UTR	Homo sapiens WASH complex subunit 2A (WASHC2A), transcript variant X6, mRNA
LOXL1-AS1	NR_040070.1	zma-miR167a-5p*	-31.4	506	non-coding	Homo sapiens LOXL1 antisense RNA 1 (LOXL1-AS1), transcript variant 5, long non-coding RNA
NOX5	NM_001184779.2	zma-miR167a-5p*	-34.5	4998	3'UTR	Homo sapiens NADPH oxidase 5 (NOX5), transcript variant 2, mRNA
WASHC2A	XM_047425220.1	zma-miR167a-5p*	-36.7	7	5'UTR	Homo sapiens WASH complex subunit 2A (WASHC2A), transcript variant X28, mRNA
LYPLAL1	XR_001736964.3	zma-miR167a-5p*	-27	33361	non-coding	Homo sapiens lysophospholipase like 1 (LYPLAL1), transcript variant X5, misc_RNA
MAML2	XM_054370189.1	zma-miR167a-5p*	-25.8	12748	5'UTR	Homo sapiens mastermind like transcriptional coactivator 2 (MAML2), transcript variant X3, mRNA
MAML2	XM_054370189.1	zma-miR167a-5p*	-25	62073	5'UTR	Homo sapiens mastermind like transcriptional coactivator 2 (MAML2), transcript variant X3, mRNA
LOC400499	NM_001395505.1	zma-miR166a-3p*	-30	8060	CDS	Homo sapiens putative uncharacterized protein LOC400499 (LOC400499), transcript variant 2, mRNA
LOC400499	XM_017023946.1	zma-miR166a-3p*	-30	5610	CDS	Homo sapiens putative uncharacterized protein protein (LOC400499), transcript variant X1, mRNA
LOC105379384	XR_007060891.1	zma-miR166a-3p*	-33	11567	non-coding	Homo sapiens uncharacterized lncRNA (LOC105379384), transcript variant X2, ncRNA
DNMBP	XM_054365350.1	zma-miR166a-3p*	-37.9	5001	CDS	Homo sapiens dynamin binding protein (DNMBP), transcript variant X2, mRNA
LOC283731	NR_152622.1	zma-miR166a-3p*	-32.4	922	non-coding	Homo sapiens uncharacterized LOC283731 (LOC283731), transcript variant 2, long non-coding RNA
DNMBP	XM_047424910.1	zma-miR166a-3p*	-37.9	5001	CDS	Homo sapiens dynamin binding protein (DNMBP), transcript variant X2, mRNA
DNMBP	XM_011539559.3	zma-miR166a-3p*	-37.9	1764	CDS	Homo sapiens dynamin binding protein (DNMBP), transcript variant X1, mRNA
DNMBP	XM_054365349.1	zma-miR166a-3p*	-37.9	1764	CDS	Homo sapiens dynamin binding protein (DNMBP), transcript variant X1, mRNA
LOC105379384	XR_007078914.1	zma-miR166a-3p*	-33	11563	non-coding	Homo sapiens uncharacterized lncRNA (LOC105379384), transcript variant X2, ncRNA
FBXL6	NM_024555.6	zma-miR166a-3p*	-27.2	18	5'UTR	Homo sapiens F-box and leucine rich repeat protein 6 (FBXL6), transcript variant 2, mRNA
LOC400499	XM_047434105.1	zma-miR166a-3p*	-30	8552	CDS	Homo sapiens putative uncharacterized protein protein (LOC400499), transcript variant X2, mRNA
LOC283731	NR_027073.1	zma-miR166a-3p*	-32.4	1204	non-coding	Homo sapiens uncharacterized LOC283731 (LOC283731), transcript variant 1, long non-coding RNA
LOC400499	XM_054380320.1	zma-miR166a-3p*	-30	8552	CDS	Homo sapiens putative uncharacterized protein protein (LOC400499), transcript variant X2, mRNA
LOC400499	XM_054380319.1	zma-miR166a-3p*	-30	5610	CDS	Homo sapiens putative uncharacterized protein protein (LOC400499), transcript variant X1, mRNA
FBXL6	NM_012162.4	zma-miR166a-3p*	-27.2	18	5'UTR	Homo sapiens F-box and leucine rich repeat protein 6 (FBXL6), transcript variant 1, mRNA
LOC124901455	XR_007059860.1	zma-miR166a-3p*	-31.1	1002	non-coding	Homo sapiens uncharacterized lncRNA (LOC124901455), ncRNA
DNMBP	NM_015221.4	zma-miR166a-3p*	-37.9	1682	CDS	Homo sapiens dynamin binding protein (DNMBP), transcript variant 1, mRNA
LOC400499	NM_001370704.1	zma-miR166a-3p*	-30	8222	CDS	Homo sapiens putative uncharacterized protein LOC400499 (LOC400499), transcript variant 1, mRNA
PGAP6	NM_021259.3	zma-miR171b-3p*	-31.6	2030	CDS	Homo sapiens post-GPI attachment to proteins 6 (PGAP6), mRNA
RPAP1	XM_047432374.1	zma-miR171b-3p*	-30.5	3401	CDS	Homo sapiens RNA polymerase II associated protein 1 (RPAP1), transcript variant X2, mRNA
TMEM151A	NM_153266.4	zma-miR171b-3p*	-30.6	1037	CDS	Homo sapiens transmembrane protein 151A (TMEM151A), mRNA
RPAP1	XM_047432375.1	zma-miR171b-3p*	-30.5	3707	CDS	Homo sapiens RNA polymerase II associated protein 1 (RPAP1), transcript variant X3, mRNA
RPAP1	XM_054377711.1	zma-miR171b-3p*	-30.5	3401	CDS	Homo sapiens RNA polymerase II associated protein 1 (RPAP1), transcript variant X2, mRNA
NAT16	NM_001369694.1	zma-miR171b-3p*	-30.7	754	CDS	Homo sapiens N-acetyltransferase 16 (putative) (NAT16), transcript variant 2, mRNA
RPAP1	XM_054377710.1	zma-miR171b-3p*	-30.5	3900	CDS	Homo sapiens RNA polymerase II associated protein 1 (RPAP1), transcript variant X1, mRNA
PGAP6	XM_047434413.1	zma-miR171b-3p*	-31.6	1976	CDS	Homo sapiens post-GPI attachment to proteins 6 (PGAP6), transcript variant X1, mRNA
LOC124901263	XR_007059461.1	zma-miR171b-3p*	-30.5	151	non-coding	Homo sapiens uncharacterized lncRNA (LOC124901263), ncRNA
RPAP1	XM_054377712.1	zma-miR171b-3p*	-30.5	3720	CDS	Homo sapiens RNA polymerase II associated protein 1 (RPAP1), transcript variant X3, mRNA
ZIC2	NM_007129.5	zma-miR171b-3p*	-25.3	1720	CDS	Homo sapiens Zic family member 2 (ZIC2), mRNA
MOK	XR_008488889.1	zma-miR171b-3p*	-31.1	1521	non-coding	Homo sapiens MOK protein kinase (MOK), transcript variant X3, misc_RNA
DNAJC5G	XM_054341502.1	zma-miR171b-3p*	-33.2	575	5'UTR	Homo sapiens DnaJ heat shock protein family (Hsp40) member C5 gamma (DNAJC5G), transcript variant X5, mRNA
LOC124901990	XR_007061027.1	zma-miR171b-3p*	-30.7	1528	non-coding	Homo sapiens uncharacterized lncRNA (LOC124901990), ncRNA
NAT16	NM_001369695.1	zma-miR171b-3p*	-30.7	602	CDS	Homo sapiens N-acetyltransferase 16 (putative) (NAT16), transcript variant 3, mRNA
RPAP1	XM_005254297.2	zma-miR171b-3p*	-30.5	3887	CDS	Homo sapiens RNA polymerase II associated protein 1 (RPAP1), transcript variant X1, mRNA
MOK	XR_007064041.1	zma-miR171b-3p*	-31.1	1518	non-coding	Homo sapiens MOK protein kinase (MOK), transcript variant X5, misc_RNA
MOK	XR_008488890.1	zma-miR171b-3p*	-31.1	1518	non-coding	Homo sapiens MOK protein kinase (MOK), transcript variant X5, misc_RNA
MOK	XR_007064039.1	zma-miR171b-3p*	-31.1	1636	non-coding	Homo sapiens MOK protein kinase (MOK), transcript variant X2, misc_RNA
RPAP1	NM_015540.4	zma-miR171b-3p*	-30.5	3581	CDS	Homo sapiens RNA polymerase II associated protein 1 (RPAP1), mRNA
MOK	XR_007064040.1	zma-miR171b-3p*	-31.1	1521	non-coding	Homo sapiens MOK protein kinase (MOK), transcript variant X3, misc_RNA
NAT16	NM_198571.3	zma-miR171b-3p*	-30.7	714	CDS	Homo sapiens N-acetyltransferase 16 (putative) (NAT16), transcript variant 1, mRNA
MOK	XR_008488888.1	zma-miR171b-3p*	-31.1	1636	non-coding	Homo sapiens MOK protein kinase (MOK), transcript variant X2, misc_RNA
PLEC	XM_054360671.1	zma-miR172a*	-27	9870	CDS	Homo sapiens plectin (PLEC), transcript variant X12, mRNA
PLEC	XM_054360666.1	zma-miR172a*	-27	9958	CDS	Homo sapiens plectin (PLEC), transcript variant X7, mRNA
CCDC7	XM_011519673.1	zma-miR172a*	-25.1	1921	CDS	Homo sapiens coiled-coil domain containing 7 (CCDC7), transcript variant X14, mRNA
EPB41	XM_047448997.1	zma-miR172a*	-30.7	1540	CDS	Homo sapiens erythrocyte membrane protein band 4.1 (EPB41), transcript variant X25, mRNA
NSMAF	NM_001413001.1	zma-miR172a*	-27.5	570	5'UTR	Homo sapiens neutral sphingomyelinase activation associated factor (NSMAF), transcript variant 16, mRNA
PLEC	XM_054360663.1	zma-miR172a*	-27	10486	CDS	Homo sapiens plectin (PLEC), transcript variant X4, mRNA
LOC101928462	XR_007084977.1	zma-miR172a*	-26.2	814	non-coding	Homo sapiens uncharacterized lncRNA (LOC101928462), transcript variant X8, ncRNA
PLEC	XM_011517131.3	zma-miR172a*	-27	9837	CDS	Homo sapiens plectin (PLEC), transcript variant X17, mRNA
EPB41	NM_004437.4	zma-miR172a*	-30.7	1514	CDS	Homo sapiens erythrocyte membrane protein band 4.1 (EPB41), transcript variant 6, mRNA
PLEC	XM_054360675.1	zma-miR172a*	-27	9931	CDS	Homo sapiens plectin (PLEC), transcript variant X16, mRNA
EPB41	XM_047448948.1	zma-miR172a*	-30.7	1540	CDS	Homo sapiens erythrocyte membrane protein band 4.1 (EPB41), transcript variant X5, mRNA
EPB41	NM_001376016.1	zma-miR172a*	-30.7	1540	CDS	Homo sapiens erythrocyte membrane protein band 4.1 (EPB41), transcript variant 10, mRNA
CCDC7	XM_011519686.3	zma-miR172a*	-25.1	1921	CDS	Homo sapiens coiled-coil domain containing 7 (CCDC7), transcript variant X37, mRNA
PRPF18	XM_047425944.1	zma-miR172a*	-27.2	10057	3'UTR	Homo sapiens pre-mRNA processing factor 18 (PRPF18), transcript variant X22, mRNA
EPB41	XM_047449043.1	zma-miR172a*	-30.7	1540	CDS	Homo sapiens erythrocyte membrane protein band 4.1 (EPB41), transcript variant X38, mRNA
CCDC7	XM_047425743.1	zma-miR172a*	-25.1	1782	CDS	Homo sapiens coiled-coil domain containing 7 (CCDC7), transcript variant X2, mRNA
PLEC	XM_054360669.1	zma-miR172a*	-27	9964	CDS	Homo sapiens plectin (PLEC), transcript variant X10, mRNA
PLEC	XM_054360674.1	zma-miR172a*	-27	13007	CDS	Homo sapiens plectin (PLEC), transcript variant X15, mRNA
CCDC7	XM_017016642.2	zma-miR172a*	-25.1	1429	CDS	Homo sapiens coiled-coil domain containing 7 (CCDC7), transcript variant X27, mRNA
EPB41	XM_047449049.1	zma-miR172a*	-30.7	1540	CDS	Homo sapiens erythrocyte membrane protein band 4.1 (EPB41), transcript variant X43, mRNA
EPB41	XM_005245770.2	zma-miR172a*	-30.7	1540	CDS	Homo sapiens erythrocyte membrane protein band 4.1 (EPB41), transcript variant X34, mRNA
EPB41	XM_005245760.2	zma-miR172a*	-30.7	1540	CDS	Homo sapiens erythrocyte membrane protein band 4.1 (EPB41), transcript variant X17, mRNA
EPB41	XM_047448962.1	zma-miR172a*	-30.7	1540	CDS	Homo sapiens erythrocyte membrane protein band 4.1 (EPB41), transcript variant X10, mRNA
PLEC	XM_054360692.1	zma-miR172a*	-27	9590	CDS	Homo sapiens plectin (PLEC), transcript variant X34, mRNA
NSMAF	NM_001413005.1	zma-miR172a*	-27.5	435	CDS	Homo sapiens neutral sphingomyelinase activation associated factor (NSMAF), transcript variant 20, mRNA
EPB41	XM_047448937.1	zma-miR172a*	-30.7	1540	CDS	Homo sapiens erythrocyte membrane protein band 4.1 (EPB41), transcript variant X3, mRNA
PLEC	XM_047421870.1	zma-miR172a*	-27	10459	CDS	Homo sapiens plectin (PLEC), transcript variant X5, mRNA
NSMAF	NM_001412990.1	zma-miR172a*	-27.5	435	CDS	Homo sapiens neutral sphingomyelinase activation associated factor (NSMAF), transcript variant 5, mRNA
EPB41	XM_047448981.1	zma-miR172a*	-30.7	1540	CDS	Homo sapiens erythrocyte membrane protein band 4.1 (EPB41), transcript variant X18, mRNA
CCDC7	XM_011519672.1	zma-miR172a*	-25.1	1921	CDS	Homo sapiens coiled-coil domain containing 7 (CCDC7), transcript variant X13, mRNA
PLEC	XM_054360661.1	zma-miR172a*	-27	9964	CDS	Homo sapiens plectin (PLEC), transcript variant X2, mRNA
PLEC	NM_201381.3	zma-miR172a*	-27	9851	CDS	Homo sapiens plectin (PLEC), transcript variant 7, mRNA
EPB41	NM_001376028.1	zma-miR172a*	-30.7	1434	CDS	Homo sapiens erythrocyte membrane protein band 4.1 (EPB41), transcript variant 22, mRNA
NSMAF	NM_001413006.1	zma-miR172a*	-27.5	504	CDS	Homo sapiens neutral sphingomyelinase activation associated factor (NSMAF), transcript variant 21, mRNA
EPB41	XM_047449045.1	zma-miR172a*	-30.7	1540	CDS	Homo sapiens erythrocyte membrane protein band 4.1 (EPB41), transcript variant X39, mRNA
CCDC7	XM_011519670.1	zma-miR172a*	-25.1	1921	CDS	Homo sapiens coiled-coil domain containing 7 (CCDC7), transcript variant X11, mRNA
CCDC7	XM_011519667.1	zma-miR172a*	-25.1	1921	CDS	Homo sapiens coiled-coil domain containing 7 (CCDC7), transcript variant X7, mRNA
PLEC	XM_054360683.1	zma-miR172a*	-27	6568	CDS	Homo sapiens plectin (PLEC), transcript variant X25, mRNA
PLEC	XM_047421880.1	zma-miR172a*	-27	6583	CDS	Homo sapiens plectin (PLEC), transcript variant X24, mRNA
PLEC	XM_054360681.1	zma-miR172a*	-27	6595	CDS	Homo sapiens plectin (PLEC), transcript variant X23, mRNA
CCDC7	XM_017016648.1	zma-miR172a*	-25.1	572	CDS	Homo sapiens coiled-coil domain containing 7 (CCDC7), transcript variant X36, mRNA
NSMAF	NM_001412992.1	zma-miR172a*	-27.5	435	CDS	Homo sapiens neutral sphingomyelinase activation associated factor (NSMAF), transcript variant 7, mRNA
NSMAF	NM_001413002.1	zma-miR172a*	-27.5	435	CDS	Homo sapiens neutral sphingomyelinase activation associated factor (NSMAF), transcript variant 17, mRNA
PLEC	XM_005250984.6	zma-miR172a*	-27	9866	CDS	Homo sapiens plectin (PLEC), transcript variant X21, mRNA
CCDC7	XM_011519666.1	zma-miR172a*	-25.1	1921	CDS	Homo sapiens coiled-coil domain containing 7 (CCDC7), transcript variant X8, mRNA
LOC101928462	XR_007084970.1	zma-miR172a*	-26.2	814	non-coding	Homo sapiens uncharacterized lncRNA (LOC101928462), transcript variant X9, ncRNA
PLEC	XM_054360682.1	zma-miR172a*	-27	6583	CDS	Homo sapiens plectin (PLEC), transcript variant X24, mRNA
EPB41	XM_047448964.1	zma-miR172a*	-30.7	1540	CDS	Homo sapiens erythrocyte membrane protein band 4.1 (EPB41), transcript variant X11, mRNA
PRPF18	XM_047425938.1	zma-miR172a*	-27.2	10057	3'UTR	Homo sapiens pre-mRNA processing factor 18 (PRPF18), transcript variant X16, mRNA
EPB41	XM_005245774.2	zma-miR172a*	-30.7	1540	CDS	Homo sapiens erythrocyte membrane protein band 4.1 (EPB41), transcript variant X47, mRNA
PLEC	XM_006716588.4	zma-miR172a*	-27	9985	CDS	Homo sapiens plectin (PLEC), transcript variant X6, mRNA
EPB41	XM_047449016.1	zma-miR172a*	-30.7	1540	CDS	Homo sapiens erythrocyte membrane protein band 4.1 (EPB41), transcript variant X28, mRNA
CCDC7	XM_047425748.1	zma-miR172a*	-25.1	885	CDS	Homo sapiens coiled-coil domain containing 7 (CCDC7), transcript variant X38, mRNA
CCDC7	XM_011519675.1	zma-miR172a*	-25.1	1921	CDS	Homo sapiens coiled-coil domain containing 7 (CCDC7), transcript variant X18, mRNA
CCDC7	NM_001395015.1	zma-miR172a*	-25.1	1921	CDS	Homo sapiens coiled-coil domain containing 7 (CCDC7), transcript variant 6, mRNA
CCDC7	XM_024448165.1	zma-miR172a*	-25.1	1900	CDS	Homo sapiens coiled-coil domain containing 7 (CCDC7), transcript variant X4, mRNA
CCDC7	XM_011519678.1	zma-miR172a*	-25.1	1921	CDS	Homo sapiens coiled-coil domain containing 7 (CCDC7), transcript variant X22, mRNA
PLEC	XM_047421879.1	zma-miR172a*	-27	10053	CDS	Homo sapiens plectin (PLEC), transcript variant X22, mRNA
PRPF18	XM_047425940.1	zma-miR172a*	-27.2	10057	3'UTR	Homo sapiens pre-mRNA processing factor 18 (PRPF18), transcript variant X18, mRNA
ZNF438	XM_047424745.1	zma-miR172a*	-31.5	11953	5'UTR	Homo sapiens zinc finger protein 438 (ZNF438), transcript variant X42, mRNA
PLEC	XM_011517130.3	zma-miR172a*	-27	9964	CDS	Homo sapiens plectin (PLEC), transcript variant X2, mRNA
PLEC	XM_054360672.1	zma-miR172a*	-27	9852	CDS	Homo sapiens plectin (PLEC), transcript variant X13, mRNA
PLEC	NM_201383.3	zma-miR172a*	-27	9961	CDS	Homo sapiens plectin (PLEC), transcript variant 10, mRNA
PLEC	XM_005250978.4	zma-miR172a*	-27	9976	CDS	Homo sapiens plectin (PLEC), transcript variant X1, mRNA
CCDC7	XM_017016649.2	zma-miR172a*	-25.1	497	CDS	Homo sapiens coiled-coil domain containing 7 (CCDC7), transcript variant X39, mRNA
CCDC7	XM_024448166.1	zma-miR172a*	-25.1	1888	CDS	Homo sapiens coiled-coil domain containing 7 (CCDC7), transcript variant X5, mRNA
PLEC	NM_201379.3	zma-miR172a*	-27	9837	CDS	Homo sapiens plectin (PLEC), transcript variant 3, mRNA
EPB41	NM_001376017.1	zma-miR172a*	-30.7	1540	CDS	Homo sapiens erythrocyte membrane protein band 4.1 (EPB41), transcript variant 11, mRNA
PLEC	XM_054360687.1	zma-miR172a*	-27	6583	CDS	Homo sapiens plectin (PLEC), transcript variant X29, mRNA
NSMAF	NM_001412994.1	zma-miR172a*	-27.5	435	CDS	Homo sapiens neutral sphingomyelinase activation associated factor (NSMAF), transcript variant 9, mRNA
EPB41	XM_005245763.2	zma-miR172a*	-30.7	1540	CDS	Homo sapiens erythrocyte membrane protein band 4.1 (EPB41), transcript variant X20, mRNA
PRPF18	XM_047425934.1	zma-miR172a*	-27.2	10057	3'UTR	Homo sapiens pre-mRNA processing factor 18 (PRPF18), transcript variant X12, mRNA
PLEC	XM_047421887.1	zma-miR172a*	-27	6583	CDS	Homo sapiens plectin (PLEC), transcript variant X29, mRNA
PLEC	XM_047421886.1	zma-miR172a*	-27	6595	CDS	Homo sapiens plectin (PLEC), transcript variant X28, mRNA
EPB41	XM_047449056.1	zma-miR172a*	-30.7	1540	CDS	Homo sapiens erythrocyte membrane protein band 4.1 (EPB41), transcript variant X45, mRNA
EPB41	NM_001376024.1	zma-miR172a*	-30.7	1434	CDS	Homo sapiens erythrocyte membrane protein band 4.1 (EPB41), transcript variant 18, mRNA
EPB41	XM_047449004.1	zma-miR172a*	-30.7	1540	CDS	Homo sapiens erythrocyte membrane protein band 4.1 (EPB41), transcript variant X26, mRNA
CCDC7	XM_006717505.1	zma-miR172a*	-25.1	1921	CDS	Homo sapiens coiled-coil domain containing 7 (CCDC7), transcript variant X19, mRNA
EPB41	XM_047449018.1	zma-miR172a*	-30.7	1540	CDS	Homo sapiens erythrocyte membrane protein band 4.1 (EPB41), transcript variant X29, mRNA
EPB41	NM_001376021.1	zma-miR172a*	-30.7	1540	CDS	Homo sapiens erythrocyte membrane protein band 4.1 (EPB41), transcript variant 15, mRNA
NSMAF	NM_001412991.1	zma-miR172a*	-27.5	591	5'UTR	Homo sapiens neutral sphingomyelinase activation associated factor (NSMAF), transcript variant 6, mRNA
EPB41	XM_047449046.1	zma-miR172a*	-30.7	1540	CDS	Homo sapiens erythrocyte membrane protein band 4.1 (EPB41), transcript variant X40, mRNA
EPB41	XM_047449041.1	zma-miR172a*	-30.7	1540	CDS	Homo sapiens erythrocyte membrane protein band 4.1 (EPB41), transcript variant X37, mRNA
PLEC	NM_201378.4	zma-miR172a*	-27	9855	CDS	Homo sapiens plectin (PLEC), transcript variant 2, mRNA
PLEC	XM_054360690.1	zma-miR172a*	-27	6462	CDS	Homo sapiens plectin (PLEC), transcript variant X32, mRNA
PLEC	XM_054360668.1	zma-miR172a*	-27	9991	CDS	Homo sapiens plectin (PLEC), transcript variant X9, mRNA
EPB41	XM_047448975.1	zma-miR172a*	-30.7	1540	CDS	Homo sapiens erythrocyte membrane protein band 4.1 (EPB41), transcript variant X16, mRNA
LOC101928462	XR_007084973.1	zma-miR172a*	-26.2	814	non-coding	Homo sapiens uncharacterized lncRNA (LOC101928462), transcript variant X4, ncRNA
EPB41	XM_047448969.1	zma-miR172a*	-30.7	1540	CDS	Homo sapiens erythrocyte membrane protein band 4.1 (EPB41), transcript variant X15, mRNA
PRPF18	XM_047425936.1	zma-miR172a*	-27.2	10057	3'UTR	Homo sapiens pre-mRNA processing factor 18 (PRPF18), transcript variant X14, mRNA
EPB41	XM_047448932.1	zma-miR172a*	-30.7	1540	CDS	Homo sapiens erythrocyte membrane protein band 4.1 (EPB41), transcript variant X2, mRNA
EPB41	NM_001376014.1	zma-miR172a*	-30.7	1540	CDS	Homo sapiens erythrocyte membrane protein band 4.1 (EPB41), transcript variant 8, mRNA
LOC101928462	XR_007084976.1	zma-miR172a*	-26.2	814	non-coding	Homo sapiens uncharacterized lncRNA (LOC101928462), transcript variant X6, ncRNA
PLEC	XM_047421869.1	zma-miR172a*	-27	9949	CDS	Homo sapiens plectin (PLEC), transcript variant X3, mRNA
NSMAF	XM_054361353.1	zma-miR172a*	-27.5	334	5'UTR	Homo sapiens neutral sphingomyelinase activation associated factor (NSMAF), transcript variant X1, mRNA
PLEC	XM_054360693.1	zma-miR172a*	-27	6444	CDS	Homo sapiens plectin (PLEC), transcript variant X35, mRNA
PLEC	XM_047421872.1	zma-miR172a*	-27	9958	CDS	Homo sapiens plectin (PLEC), transcript variant X7, mRNA
NSMAF	XM_047422320.1	zma-miR172a*	-27.5	334	5'UTR	Homo sapiens neutral sphingomyelinase activation associated factor (NSMAF), transcript variant X1, mRNA
CCDC7	XM_011519684.4	zma-miR172a*	-25.1	1921	CDS	Homo sapiens coiled-coil domain containing 7 (CCDC7), transcript variant X35, mRNA
NSMAF	NR_182087.1	zma-miR172a*	-27.5	435	non-coding	Homo sapiens neutral sphingomyelinase activation associated factor (NSMAF), transcript variant 28, non-coding RNA
LOC105370594	XR_944073.3	zma-miR172a*	-26.6	1488	non-coding	Homo sapiens uncharacterized lncRNA (LOC105370594), ncRNA
PLEC	XM_047421891.1	zma-miR172a*	-27	6456	CDS	Homo sapiens plectin (PLEC), transcript variant X33, mRNA
EPB41	NM_203343.3	zma-miR172a*	-30.7	1346	CDS	Homo sapiens erythrocyte membrane protein band 4.1 (EPB41), transcript variant 2, mRNA
CCDC7	XM_017016644.1	zma-miR172a*	-25.1	1921	CDS	Homo sapiens coiled-coil domain containing 7 (CCDC7), transcript variant X30, mRNA
EPB41	XM_047448995.1	zma-miR172a*	-30.7	1540	CDS	Homo sapiens erythrocyte membrane protein band 4.1 (EPB41), transcript variant X23, mRNA
NSMAF	NM_001413004.1	zma-miR172a*	-27.5	735	5'UTR	Homo sapiens neutral sphingomyelinase activation associated factor (NSMAF), transcript variant 19, mRNA
EPB41	XM_047448994.1	zma-miR172a*	-30.7	1540	CDS	Homo sapiens erythrocyte membrane protein band 4.1 (EPB41), transcript variant X22, mRNA
PLEC	XM_054360684.1	zma-miR172a*	-27	7090	CDS	Homo sapiens plectin (PLEC), transcript variant X26, mRNA
PLEC	NM_000445.5	zma-miR172a*	-27	9970	CDS	Homo sapiens plectin (PLEC), transcript variant 1, mRNA
EPB41	NM_001376018.1	zma-miR172a*	-30.7	1540	CDS	Homo sapiens erythrocyte membrane protein band 4.1 (EPB41), transcript variant 12, mRNA
NSMAF	NM_001144772.1	zma-miR172a*	-27.5	367	CDS	Homo sapiens neutral sphingomyelinase activation associated factor (NSMAF), transcript variant 2, mRNA
EPB41	XM_047448950.1	zma-miR172a*	-30.7	1540	CDS	Homo sapiens erythrocyte membrane protein band 4.1 (EPB41), transcript variant X6, mRNA
EPB41	NM_001166005.2	zma-miR172a*	-30.7	1451	CDS	Homo sapiens erythrocyte membrane protein band 4.1 (EPB41), transcript variant 1, mRNA
PRPF18	XM_047425931.1	zma-miR172a*	-27.2	10057	3'UTR	Homo sapiens pre-mRNA processing factor 18 (PRPF18), transcript variant X9, mRNA
NSMAF	NM_001412999.1	zma-miR172a*	-27.5	526	5'UTR	Homo sapiens neutral sphingomyelinase activation associated factor (NSMAF), transcript variant 14, mRNA
NSMAF	NR_182088.1	zma-miR172a*	-27.5	435	non-coding	Homo sapiens neutral sphingomyelinase activation associated factor (NSMAF), transcript variant 29, non-coding RNA
EPB41	XM_047449035.1	zma-miR172a*	-30.7	1540	CDS	Homo sapiens erythrocyte membrane protein band 4.1 (EPB41), transcript variant X35, mRNA
CCDC7	XM_047425744.1	zma-miR172a*	-25.1	1921	CDS	Homo sapiens coiled-coil domain containing 7 (CCDC7), transcript variant X15, mRNA
CCDC7	XM_011519676.1	zma-miR172a*	-25.1	1921	CDS	Homo sapiens coiled-coil domain containing 7 (CCDC7), transcript variant X20, mRNA
PLEC	XM_005250983.3	zma-miR172a*	-27	9819	CDS	Homo sapiens plectin (PLEC), transcript variant X18, mRNA
PLEC	XM_047421888.1	zma-miR172a*	-27	6542	CDS	Homo sapiens plectin (PLEC), transcript variant X30, mRNA
PLEC	XM_054360667.1	zma-miR172a*	-27	9950	CDS	Homo sapiens plectin (PLEC), transcript variant X8, mRNA
LOC105370594	XR_007084979.1	zma-miR172a*	-26.6	1488	non-coding	Homo sapiens uncharacterized lncRNA (LOC105370594), ncRNA
PLEC	XM_006716589.3	zma-miR172a*	-27	9834	CDS	Homo sapiens plectin (PLEC), transcript variant X15, mRNA
EPB41	XM_047449060.1	zma-miR172a*	-30.7	1540	CDS	Homo sapiens erythrocyte membrane protein band 4.1 (EPB41), transcript variant X46, mRNA
PLEC	XM_047421892.1	zma-miR172a*	-27	6438	CDS	Homo sapiens plectin (PLEC), transcript variant X34, mRNA
CCDC7	XM_017016641.2	zma-miR172a*	-25.1	1356	CDS	Homo sapiens coiled-coil domain containing 7 (CCDC7), transcript variant X26, mRNA
CCDC7	XM_011519671.1	zma-miR172a*	-25.1	1921	CDS	Homo sapiens coiled-coil domain containing 7 (CCDC7), transcript variant X12, mRNA
NSMAF	NM_001412993.1	zma-miR172a*	-27.5	435	5'UTR	Homo sapiens neutral sphingomyelinase activation associated factor (NSMAF), transcript variant 8, mRNA
EPB41	XM_047449028.1	zma-miR172a*	-30.7	1540	CDS	Homo sapiens erythrocyte membrane protein band 4.1 (EPB41), transcript variant X32, mRNA
CCDC7	XM_011519677.1	zma-miR172a*	-25.1	1699	CDS	Homo sapiens coiled-coil domain containing 7 (CCDC7), transcript variant X21, mRNA
PLEC	XM_054360688.1	zma-miR172a*	-27	6542	CDS	Homo sapiens plectin (PLEC), transcript variant X30, mRNA
CCDC7	NM_001395233.1	zma-miR172a*	-25.1	1115	CDS	Homo sapiens coiled-coil domain containing 7 (CCDC7), transcript variant 7, mRNA
PRPF18	XM_047425966.1	zma-miR172a*	-27.2	9916	3'UTR	Homo sapiens pre-mRNA processing factor 18 (PRPF18), transcript variant X44, mRNA
CCDC7	XM_011519664.1	zma-miR172a*	-25.1	1921	CDS	Homo sapiens coiled-coil domain containing 7 (CCDC7), transcript variant X3, mRNA
EPB41	XM_047448957.1	zma-miR172a*	-30.7	1540	CDS	Homo sapiens erythrocyte membrane protein band 4.1 (EPB41), transcript variant X8, mRNA
EPB41	XM_047449039.1	zma-miR172a*	-30.7	1540	CDS	Homo sapiens erythrocyte membrane protein band 4.1 (EPB41), transcript variant X36, mRNA
LOC101928462	XR_007084972.1	zma-miR172a*	-26.2	814	non-coding	Homo sapiens uncharacterized lncRNA (LOC101928462), transcript variant X11, ncRNA
EPB41	XM_047448961.1	zma-miR172a*	-30.7	1540	CDS	Homo sapiens erythrocyte membrane protein band 4.1 (EPB41), transcript variant X9, mRNA
EPB41	NM_001166006.2	zma-miR172a*	-30.7	1540	CDS	Homo sapiens erythrocyte membrane protein band 4.1 (EPB41), transcript variant 3, mRNA
NSMAF	NM_001412998.1	zma-miR172a*	-27.5	435	CDS	Homo sapiens neutral sphingomyelinase activation associated factor (NSMAF), transcript variant 13, mRNA
NSMAF	NM_001413003.1	zma-miR172a*	-27.5	726	5'UTR	Homo sapiens neutral sphingomyelinase activation associated factor (NSMAF), transcript variant 18, mRNA
PLEC	XM_054360679.1	zma-miR172a*	-27	12980	CDS	Homo sapiens plectin (PLEC), transcript variant X20, mRNA
EPB41	XM_047448967.1	zma-miR172a*	-30.7	1540	CDS	Homo sapiens erythrocyte membrane protein band 4.1 (EPB41), transcript variant X14, mRNA
EPB41	NM_001376022.1	zma-miR172a*	-30.7	1434	CDS	Homo sapiens erythrocyte membrane protein band 4.1 (EPB41), transcript variant 16, mRNA
PLEC	XM_047421895.1	zma-miR172a*	-27	6426	CDS	Homo sapiens plectin (PLEC), transcript variant X36, mRNA
PRPF18	XM_047425941.1	zma-miR172a*	-27.2	9318	3'UTR	Homo sapiens pre-mRNA processing factor 18 (PRPF18), transcript variant X19, mRNA
EPB41	XM_005245753.2	zma-miR172a*	-30.7	1540	CDS	Homo sapiens erythrocyte membrane protein band 4.1 (EPB41), transcript variant X1, mRNA
PLEC	XM_047421878.1	zma-miR172a*	-27	9807	CDS	Homo sapiens plectin (PLEC), transcript variant X20, mRNA
EPB41	XM_047449048.1	zma-miR172a*	-30.7	1540	CDS	Homo sapiens erythrocyte membrane protein band 4.1 (EPB41), transcript variant X42, mRNA
PLEC	NM_001410941.1	zma-miR172a*	-27	6589	CDS	Homo sapiens plectin (PLEC), transcript variant 12, mRNA
EPB41	XM_047448992.1	zma-miR172a*	-30.7	1540	CDS	Homo sapiens erythrocyte membrane protein band 4.1 (EPB41), transcript variant X21, mRNA
PRPF18	XM_047425943.1	zma-miR172a*	-27.2	10057	3'UTR	Homo sapiens pre-mRNA processing factor 18 (PRPF18), transcript variant X21, mRNA
PRPF18	XM_047425949.1	zma-miR172a*	-27.2	10057	3'UTR	Homo sapiens pre-mRNA processing factor 18 (PRPF18), transcript variant X27, mRNA
EPB41	NM_001376026.1	zma-miR172a*	-30.7	1434	CDS	Homo sapiens erythrocyte membrane protein band 4.1 (EPB41), transcript variant 20, mRNA
NSMAF	NR_182089.1	zma-miR172a*	-27.5	435	non-coding	Homo sapiens neutral sphingomyelinase activation associated factor (NSMAF), transcript variant 30, non-coding RNA
PLEC	XM_005250979.5	zma-miR172a*	-27	9950	CDS	Homo sapiens plectin (PLEC), transcript variant X8, mRNA
PRPF18	XM_047425926.1	zma-miR172a*	-27.2	10057	3'UTR	Homo sapiens pre-mRNA processing factor 18 (PRPF18), transcript variant X4, mRNA
PLEC	XM_011517132.3	zma-miR172a*	-27	6595	CDS	Homo sapiens plectin (PLEC), transcript variant X23, mRNA
EPB41	XM_047448985.1	zma-miR172a*	-30.7	1540	CDS	Homo sapiens erythrocyte membrane protein band 4.1 (EPB41), transcript variant X19, mRNA
PLEC	NM_201382.4	zma-miR172a*	-27	9935	CDS	Homo sapiens plectin (PLEC), transcript variant 8, mRNA
PLEC	XM_054360689.1	zma-miR172a*	-27	6474	CDS	Homo sapiens plectin (PLEC), transcript variant X31, mRNA
PRPF18	XM_047425928.1	zma-miR172a*	-27.2	9477	3'UTR	Homo sapiens pre-mRNA processing factor 18 (PRPF18), transcript variant X6, mRNA
PRPF18	XM_047425953.1	zma-miR172a*	-27.2	10057	3'UTR	Homo sapiens pre-mRNA processing factor 18 (PRPF18), transcript variant X31, mRNA
EPB41	XM_005245757.2	zma-miR172a*	-30.7	1540	CDS	Homo sapiens erythrocyte membrane protein band 4.1 (EPB41), transcript variant X7, mRNA
EPB41	NM_001376023.1	zma-miR172a*	-30.7	1434	CDS	Homo sapiens erythrocyte membrane protein band 4.1 (EPB41), transcript variant 17, mRNA
NSMAF	NM_003580.4	zma-miR172a*	-27.5	435	CDS	Homo sapiens neutral sphingomyelinase activation associated factor (NSMAF), transcript variant 1, mRNA
EPB41	XM_047449047.1	zma-miR172a*	-30.7	1540	CDS	Homo sapiens erythrocyte membrane protein band 4.1 (EPB41), transcript variant X41, mRNA
PLEC	XM_054360665.1	zma-miR172a*	-27	9985	CDS	Homo sapiens plectin (PLEC), transcript variant X6, mRNA
EPB41	NM_001376025.1	zma-miR172a*	-30.7	1434	CDS	Homo sapiens erythrocyte membrane protein band 4.1 (EPB41), transcript variant 19, mRNA
PLEC	XM_047421874.1	zma-miR172a*	-27	9923	CDS	Homo sapiens plectin (PLEC), transcript variant X11, mRNA
PLEC	XM_047421889.1	zma-miR172a*	-27	6474	CDS	Homo sapiens plectin (PLEC), transcript variant X31, mRNA
PLEC	XM_005250980.5	zma-miR172a*	-27	9991	CDS	Homo sapiens plectin (PLEC), transcript variant X9, mRNA
CCDC7	XM_011519669.1	zma-miR172a*	-25.1	1921	CDS	Homo sapiens coiled-coil domain containing 7 (CCDC7), transcript variant X10, mRNA
PLEC	XM_047421893.1	zma-miR172a*	-27	6444	CDS	Homo sapiens plectin (PLEC), transcript variant X35, mRNA
EPB41	NM_001376020.1	zma-miR172a*	-30.7	1540	CDS	Homo sapiens erythrocyte membrane protein band 4.1 (EPB41), transcript variant 14, mRNA
CCDC7	XM_006717506.1	zma-miR172a*	-25.1	1921	CDS	Homo sapiens coiled-coil domain containing 7 (CCDC7), transcript variant X23, mRNA
PRPF18	XM_047425950.1	zma-miR172a*	-27.2	10057	3'UTR	Homo sapiens pre-mRNA processing factor 18 (PRPF18), transcript variant X28, mRNA
LOC105378258	XR_007083158.1	zma-miR172a*	-26.9	1117	non-coding	Homo sapiens uncharacterized lncRNA (LOC105378258), transcript variant X2, ncRNA
PRPF18	XM_047425946.1	zma-miR172a*	-27.2	10057	3'UTR	Homo sapiens pre-mRNA processing factor 18 (PRPF18), transcript variant X24, mRNA
PRPF18	XM_047425948.1	zma-miR172a*	-27.2	10057	3'UTR	Homo sapiens pre-mRNA processing factor 18 (PRPF18), transcript variant X26, mRNA
EPB41	NM_001376019.1	zma-miR172a*	-30.7	1540	CDS	Homo sapiens erythrocyte membrane protein band 4.1 (EPB41), transcript variant 13, mRNA
PLEC	XM_047421881.1	zma-miR172a*	-27	6568	CDS	Homo sapiens plectin (PLEC), transcript variant X25, mRNA
PLEC	XM_047421873.1	zma-miR172a*	-27	9964	CDS	Homo sapiens plectin (PLEC), transcript variant X10, mRNA
EPB41	XM_047449012.1	zma-miR172a*	-30.7	1540	CDS	Homo sapiens erythrocyte membrane protein band 4.1 (EPB41), transcript variant X27, mRNA
EPB41	XM_005245764.2	zma-miR172a*	-30.7	1540	CDS	Homo sapiens erythrocyte membrane protein band 4.1 (EPB41), transcript variant X24, mRNA
CCDC7	XM_017016646.1	zma-miR172a*	-25.1	851	CDS	Homo sapiens coiled-coil domain containing 7 (CCDC7), transcript variant X32, mRNA
CCDC7	XM_011519683.2	zma-miR172a*	-25.1	730	CDS	Homo sapiens coiled-coil domain containing 7 (CCDC7), transcript variant X33, mRNA
ADGRF5-AS1	NR_110658.1	zma-miR172a*	-26.9	1227	non-coding	Homo sapiens ADGRF5 antisense RNA 1 (ADGRF5-AS1), long non-coding RNA
CCDC7	XM_047425742.1	zma-miR172a*	-25.1	2691	CDS	Homo sapiens coiled-coil domain containing 7 (CCDC7), transcript variant X1, mRNA
LOC105378258	XR_007063492.1	zma-miR172a*	-26.9	1117	non-coding	Homo sapiens uncharacterized lncRNA (LOC105378258), transcript variant X2, ncRNA
PLEC	XM_054360664.1	zma-miR172a*	-27	10459	CDS	Homo sapiens plectin (PLEC), transcript variant X5, mRNA
FOXB2	NM_001013735.1	zma-miR172a*	-25.1	204	CDS	Homo sapiens forkhead box B2 (FOXB2), mRNA
CCDC7	XM_011519674.1	zma-miR172a*	-25.1	1921	CDS	Homo sapiens coiled-coil domain containing 7 (CCDC7), transcript variant X16, mRNA
EPB41	NM_001376027.1	zma-miR172a*	-30.7	1434	CDS	Homo sapiens erythrocyte membrane protein band 4.1 (EPB41), transcript variant 21, mRNA
PLEC	XM_006716590.4	zma-miR172a*	-27	9852	CDS	Homo sapiens plectin (PLEC), transcript variant X16, mRNA
EPB41	XM_005245768.2	zma-miR172a*	-30.7	1540	CDS	Homo sapiens erythrocyte membrane protein band 4.1 (EPB41), transcript variant X30, mRNA
EPB41	NM_203342.3	zma-miR172a*	-30.7	1531	CDS	Homo sapiens erythrocyte membrane protein band 4.1 (EPB41), transcript variant 4, mRNA
PLEC	XM_047421890.1	zma-miR172a*	-27	6462	CDS	Homo sapiens plectin (PLEC), transcript variant X32, mRNA
NSMAF	NM_001413000.1	zma-miR172a*	-27.5	587	5'UTR	Homo sapiens neutral sphingomyelinase activation associated factor (NSMAF), transcript variant 15, mRNA
NSMAF	NR_182084.1	zma-miR172a*	-27.5	435	non-coding	Homo sapiens neutral sphingomyelinase activation associated factor (NSMAF), transcript variant 25, non-coding RNA
LOC101928462	XR_007084971.1	zma-miR172a*	-26.2	814	non-coding	Homo sapiens uncharacterized lncRNA (LOC101928462), transcript variant X10, ncRNA
PLEC	XM_047421884.1	zma-miR172a*	-27	7078	CDS	Homo sapiens plectin (PLEC), transcript variant X27, mRNA
PLEC	XM_054360660.1	zma-miR172a*	-27	9976	CDS	Homo sapiens plectin (PLEC), transcript variant X1, mRNA
CCDC7	NM_001321115.2	zma-miR172a*	-25.1	2155	CDS	Homo sapiens coiled-coil domain containing 7 (CCDC7), transcript variant 5, mRNA
NSMAF	NM_001412995.1	zma-miR172a*	-27.5	435	CDS	Homo sapiens neutral sphingomyelinase activation associated factor (NSMAF), transcript variant 10, mRNA
PLEC	XM_054360685.1	zma-miR172a*	-27	7078	CDS	Homo sapiens plectin (PLEC), transcript variant X27, mRNA
EPB41	NM_001376013.1	zma-miR172a*	-30.7	1540	CDS	Homo sapiens erythrocyte membrane protein band 4.1 (EPB41), transcript variant 7, mRNA
LOC105378258	XR_007083157.1	zma-miR172a*	-26.9	1117	non-coding	Homo sapiens uncharacterized lncRNA (LOC105378258), transcript variant X1, ncRNA
EPB41	XM_005245769.2	zma-miR172a*	-30.7	1540	CDS	Homo sapiens erythrocyte membrane protein band 4.1 (EPB41), transcript variant X33, mRNA
PRPF18	XM_047425923.1	zma-miR172a*	-27.2	10057	3'UTR	Homo sapiens pre-mRNA processing factor 18 (PRPF18), transcript variant X1, mRNA
PLEC	XM_054360678.1	zma-miR172a*	-27	9825	CDS	Homo sapiens plectin (PLEC), transcript variant X19, mRNA
EPB41	NM_001166007.2	zma-miR172a*	-30.7	1434	CDS	Homo sapiens erythrocyte membrane protein band 4.1 (EPB41), transcript variant 5, mRNA
CCDC7	XM_047425747.1	zma-miR172a*	-25.1	964	CDS	Homo sapiens coiled-coil domain containing 7 (CCDC7), transcript variant X31, mRNA
LSM8..	NM_016200.5	zma-miR172a*	-25	12035	3'UTR	Homo sapiens LSM8 homolog, U6 small nuclear RNA associated (LSM8), mRNA
NSMAF	NR_182085.1	zma-miR172a*	-27.5	435	non-coding	Homo sapiens neutral sphingomyelinase activation associated factor (NSMAF), transcript variant 26, non-coding RNA
LOC105378258	XR_945451.4	zma-miR172a*	-26.9	1117	non-coding	Homo sapiens uncharacterized lncRNA (LOC105378258), transcript variant X1, ncRNA
PRPF18	XM_047425927.1	zma-miR172a*	-27.2	10057	3'UTR	Homo sapiens pre-mRNA processing factor 18 (PRPF18), transcript variant X5, mRNA
CCDC7	XM_017016643.1	zma-miR172a*	-25.1	1040	CDS	Homo sapiens coiled-coil domain containing 7 (CCDC7), transcript variant X29, mRNA
PLEC	XM_005250982.5	zma-miR172a*	-27	9852	CDS	Homo sapiens plectin (PLEC), transcript variant X13, mRNA
EPB41	XM_047448966.1	zma-miR172a*	-30.7	1540	CDS	Homo sapiens erythrocyte membrane protein band 4.1 (EPB41), transcript variant X13, mRNA
PLEC	XM_054360691.1	zma-miR172a*	-27	6456	CDS	Homo sapiens plectin (PLEC), transcript variant X33, mRNA
PLEC	NM_201380.4	zma-miR172a*	-27	10471	CDS	Homo sapiens plectin (PLEC), transcript variant 6, mRNA
PLEC	XM_047421877.1	zma-miR172a*	-27	9825	CDS	Homo sapiens plectin (PLEC), transcript variant X19, mRNA
PLEC	NM_201384.3	zma-miR172a*	-27	9976	CDS	Homo sapiens plectin (PLEC), transcript variant 11, mRNA
PLEC	XM_054360662.1	zma-miR172a*	-27	9949	CDS	Homo sapiens plectin (PLEC), transcript variant X3, mRNA
CCDC7	XM_047425746.1	zma-miR172a*	-25.1	1921	CDS	Homo sapiens coiled-coil domain containing 7 (CCDC7), transcript variant X24, mRNA
CCDC7	XM_011519680.3	zma-miR172a*	-25.1	1062	CDS	Homo sapiens coiled-coil domain containing 7 (CCDC7), transcript variant X28, mRNA
LOC101928462	XR_007084975.1	zma-miR172a*	-26.2	814	non-coding	Homo sapiens uncharacterized lncRNA (LOC101928462), transcript variant X13, ncRNA
EPB41	XM_047449053.1	zma-miR172a*	-30.7	1540	CDS	Homo sapiens erythrocyte membrane protein band 4.1 (EPB41), transcript variant X44, mRNA
PLEC	XM_054360694.1	zma-miR172a*	-27	9579	CDS	Homo sapiens plectin (PLEC), transcript variant X36, mRNA
EPB41	XM_047449026.1	zma-miR172a*	-30.7	1540	CDS	Homo sapiens erythrocyte membrane protein band 4.1 (EPB41), transcript variant X31, mRNA
EPB41	XM_047449061.1	zma-miR172a*	-30.7	1540	CDS	Homo sapiens erythrocyte membrane protein band 4.1 (EPB41), transcript variant X48, mRNA
NSMAF	NM_001412996.1	zma-miR172a*	-27.5	435	5'UTR	Homo sapiens neutral sphingomyelinase activation associated factor (NSMAF), transcript variant 11, mRNA
CCDC7	XM_017016647.3	zma-miR172a*	-25.1	1921	CDS	Homo sapiens coiled-coil domain containing 7 (CCDC7), transcript variant X34, mRNA
PLEC	XM_054360673.1	zma-miR172a*	-27	9843	CDS	Homo sapiens plectin (PLEC), transcript variant X14, mRNA
PRPF18	XM_047425929.1	zma-miR172a*	-27.2	10057	3'UTR	Homo sapiens pre-mRNA processing factor 18 (PRPF18), transcript variant X7, mRNA
PLEC	XM_054360677.1	zma-miR172a*	-27	12991	CDS	Homo sapiens plectin (PLEC), transcript variant X18, mRNA
PLEC	XM_054360676.1	zma-miR172a*	-27	9915	CDS	Homo sapiens plectin (PLEC), transcript variant X17, mRNA
EPB41	NM_001376015.1	zma-miR172a*	-30.7	1540	CDS	Homo sapiens erythrocyte membrane protein band 4.1 (EPB41), transcript variant 9, mRNA
CCDC7	XM_011519668.1	zma-miR172a*	-25.1	1831	CDS	Homo sapiens coiled-coil domain containing 7 (CCDC7), transcript variant X9, mRNA
PRPF18	XM_047425965.1	zma-miR172a*	-27.2	9986	3'UTR	Homo sapiens pre-mRNA processing factor 18 (PRPF18), transcript variant X43, mRNA
PRPF18	XM_047425967.1	zma-miR172a*	-27.2	9843	3'UTR	Homo sapiens pre-mRNA processing factor 18 (PRPF18), transcript variant X45, mRNA
PLEC	XM_005250981.4	zma-miR172a*	-27	9870	CDS	Homo sapiens plectin (PLEC), transcript variant X12, mRNA
PLEC	XM_047421875.1	zma-miR172a*	-27	9843	CDS	Homo sapiens plectin (PLEC), transcript variant X14, mRNA
PLEC	XM_054360680.1	zma-miR172a*	-27	9866	CDS	Homo sapiens plectin (PLEC), transcript variant X21, mRNA
PRPF18	XM_047425947.1	zma-miR172a*	-27.2	10057	3'UTR	Homo sapiens pre-mRNA processing factor 18 (PRPF18), transcript variant X25, mRNA
NSMAF	NM_001412989.1	zma-miR172a*	-27.5	435	CDS	Homo sapiens neutral sphingomyelinase activation associated factor (NSMAF), transcript variant 4, mRNA
CCDC7	XM_017016638.1	zma-miR172a*	-25.1	1921	CDS	Homo sapiens coiled-coil domain containing 7 (CCDC7), transcript variant X6, mRNA
PLEC	XM_054360670.1	zma-miR172a*	-27	9923	CDS	Homo sapiens plectin (PLEC), transcript variant X11, mRNA
EPB41	XM_047448965.1	zma-miR172a*	-30.7	1540	CDS	Homo sapiens erythrocyte membrane protein band 4.1 (EPB41), transcript variant X12, mRNA
PLEC	XM_005250976.5	zma-miR172a*	-27	10486	CDS	Homo sapiens plectin (PLEC), transcript variant X4, mRNA
PRPF18	XM_047425933.1	zma-miR172a*	-27.2	10057	3'UTR	Homo sapiens pre-mRNA processing factor 18 (PRPF18), transcript variant X11, mRNA
CHST5	NM_024533.5	zma-miR172a*	-31.5	39	5'UTR	Homo sapiens carbohydrate sulfotransferase 5 (CHST5), mRNA
NSMAF	NM_001412997.1	zma-miR172a*	-27.5	1156	5'UTR	Homo sapiens neutral sphingomyelinase activation associated factor (NSMAF), transcript variant 12, mRNA
EPB41	XM_047448939.1	zma-miR172a*	-30.7	1540	CDS	Homo sapiens erythrocyte membrane protein band 4.1 (EPB41), transcript variant X4, mRNA
LOC101928816	XR_427235.4	zma-miR172a*	-25.2	929	non-coding	Homo sapiens uncharacterized lncRNA (LOC101928816), transcript variant X2, ncRNA
PLEC	XM_054360686.1	zma-miR172a*	-27	6595	CDS	Homo sapiens plectin (PLEC), transcript variant X28, mRNA
NSMAF	NR_182086.1	zma-miR172a*	-27.5	435	non-coding	Homo sapiens neutral sphingomyelinase activation associated factor (NSMAF), transcript variant 27, non-coding RNA
TREM2	NM_018965.4	zma-miR172a*	-27.2	571	CDS	Homo sapiens triggering receptor expressed on myeloid cells 2 (TREM2), transcript variant 1, mRNA
PLEC	XM_047421882.1	zma-miR172a*	-27	7090	CDS	Homo sapiens plectin (PLEC), transcript variant X26, mRNA
CCDC7	XM_017016640.1	zma-miR172a*	-25.1	1921	CDS	Homo sapiens coiled-coil domain containing 7 (CCDC7), transcript variant X17, mRNA
TTN	XM_047445663.1	zma-miR172a*	-25.6	21276	CDS	Homo sapiens titin (TTN), transcript variant X7, mRNA
TTN	XM_047445663.1	zma-miR172a*	-25.5	94602	CDS	Homo sapiens titin (TTN), transcript variant X7, mRNA
TTN	XM_054343667.1	zma-miR172a*	-25	32222	CDS	Homo sapiens titin (TTN), transcript variant X14, mRNA
TTN	XM_054343667.1	zma-miR172a*	-25.5	73953	CDS	Homo sapiens titin (TTN), transcript variant X14, mRNA
TTN	XM_054343658.1	zma-miR172a*	-25.6	18495	CDS	Homo sapiens titin (TTN), transcript variant X5, mRNA
TTN	XM_054343658.1	zma-miR172a*	-25.5	95349	CDS	Homo sapiens titin (TTN), transcript variant X5, mRNA
TTN	XM_054343659.1	zma-miR172a*	-25.6	18492	CDS	Homo sapiens titin (TTN), transcript variant X6, mRNA
TTN	XM_054343659.1	zma-miR172a*	-25.5	95346	CDS	Homo sapiens titin (TTN), transcript variant X6, mRNA
TTN	XM_054343665.1	zma-miR172a*	-25.6	21276	CDS	Homo sapiens titin (TTN), transcript variant X12, mRNA
TTN	XM_054343665.1	zma-miR172a*	-25.5	92190	CDS	Homo sapiens titin (TTN), transcript variant X12, mRNA
TTN	XM_054343664.1	zma-miR172a*	-25.6	21276	CDS	Homo sapiens titin (TTN), transcript variant X11, mRNA
TTN	XM_054343664.1	zma-miR172a*	-25.5	92271	CDS	Homo sapiens titin (TTN), transcript variant X11, mRNA
TTN	XM_054343663.1	zma-miR172a*	-25.6	21276	CDS	Homo sapiens titin (TTN), transcript variant X10, mRNA
TTN	XM_054343663.1	zma-miR172a*	-25.5	92388	CDS	Homo sapiens titin (TTN), transcript variant X10, mRNA
TTN	XM_024453100.2	zma-miR172a*	-25	22015	CDS	Homo sapiens titin (TTN), transcript variant X15, mRNA
TTN	XM_024453100.2	zma-miR172a*	-25.5	63746	CDS	Homo sapiens titin (TTN), transcript variant X15, mRNA
TTN	XM_054343668.1	zma-miR172a*	-25	21877	CDS	Homo sapiens titin (TTN), transcript variant X15, mRNA
TTN	XM_054343668.1	zma-miR172a*	-25.5	63608	CDS	Homo sapiens titin (TTN), transcript variant X15, mRNA
TTN	XM_047445660.1	zma-miR172a*	-25.6	21276	CDS	Homo sapiens titin (TTN), transcript variant X2, mRNA
TTN	XM_047445660.1	zma-miR172a*	-25.5	96063	CDS	Homo sapiens titin (TTN), transcript variant X2, mRNA
TTN	XM_054343657.1	zma-miR172a*	-25.6	21276	CDS	Homo sapiens titin (TTN), transcript variant X4, mRNA
TTN	XM_054343657.1	zma-miR172a*	-25.5	95496	CDS	Homo sapiens titin (TTN), transcript variant X4, mRNA
TTN	XM_047445661.1	zma-miR172a*	-25.6	21276	CDS	Homo sapiens titin (TTN), transcript variant X3, mRNA
TTN	XM_047445661.1	zma-miR172a*	-25.5	95727	CDS	Homo sapiens titin (TTN), transcript variant X3, mRNA
TTN	XM_054343654.1	zma-miR172a*	-25.6	21276	CDS	Homo sapiens titin (TTN), transcript variant X1, mRNA
TTN	XM_054343654.1	zma-miR172a*	-25.5	99951	CDS	Homo sapiens titin (TTN), transcript variant X1, mRNA
PAK6-AS1	NR_168270.1	zma-miR171d-3p	-26.1	1372	non-coding	Homo sapiens PAK6 antisense RNA 1 (PAK6-AS1), long non-coding RNA
LOC102724542	NR_187691.1	zma-miR159a-3p*	-27.7	890	non-coding	Homo sapiens uncharacterized LOC102724542 (LOC102724542), transcript variant 1, long non-coding RNA
MAN1A2	XM_011540536.4	zma-miR159a-3p*	-26.9	3716	3'UTR	Homo sapiens mannosidase alpha class 1A member 2 (MAN1A2), transcript variant X2, mRNA
LOC107986955	XR_001745994.2	zma-miR159a-3p*	-27.3	42	non-coding	Homo sapiens uncharacterized lncRNA (LOC107986955), ncRNA
RFC3	XR_007063695.1	zma-miR159a-3p*	-27.3	42409	non-coding	Homo sapiens replication factor C subunit 3 (RFC3), transcript variant X11, misc_RNA
RSPH4A	XR_008487328.1	zma-miR159a-3p*	-26.5	2214	non-coding	Homo sapiens radial spoke head component 4A (RSPH4A), transcript variant X7, misc_RNA
EDA	XM_017029337.2	zma-miR159a-3p*	-32.6	8125	3'UTR	Homo sapiens ectodysplasin A (EDA), transcript variant X4, mRNA
LOC107986777	XR_007078322.1	zma-miR159a-3p*	-30.3	1455	non-coding	Homo sapiens uncharacterized lncRNA (LOC107986777), transcript variant X17, ncRNA
LOC107986777	XR_001745127.2	zma-miR159a-3p*	-30.3	1201	non-coding	Homo sapiens uncharacterized lncRNA (LOC107986777), transcript variant X13, ncRNA
LOC107986350	XR_007075613.1	zma-miR159a-3p*	-33.1	36814	non-coding	Homo sapiens uncharacterized lncRNA (LOC107986350), ncRNA
MAN1A2	XM_054333952.1	zma-miR159a-3p*	-26.9	3716	3'UTR	Homo sapiens mannosidase alpha class 1A member 2 (MAN1A2), transcript variant X2, mRNA
GPR135	XM_024449695.2	zma-miR159a-3p*	-25.8	6274	3'UTR	Homo sapiens G protein-coupled receptor 135 (GPR135), transcript variant X5, mRNA
LOC105374505	XR_007058067.1	zma-miR159a-3p*	-25.9	24350	non-coding	Homo sapiens uncharacterized lncRNA (LOC105374505), transcript variant X1, ncRNA
LOC124903207	XR_007063864.1	zma-miR159a-3p*	-26	9157	non-coding	Homo sapiens uncharacterized lncRNA (LOC124903207), ncRNA
LOC102723389	XR_007071576.1	zma-miR159a-3p*	-30.6	1185	non-coding	Homo sapiens uncharacterized lncRNA (LOC102723389), transcript variant X3, ncRNA
LOC102724542	NR_187692.1	zma-miR159a-3p*	-27.7	968	non-coding	Homo sapiens uncharacterized LOC102724542 (LOC102724542), transcript variant 2, long non-coding RNA
LOC101928354	XR_007076579.1	zma-miR159a-3p*	-27.6	6085	non-coding	Homo sapiens uncharacterized lncRNA (LOC101928354), transcript variant X6, ncRNA
LOC101928354	XR_007076581.1	zma-miR159a-3p*	-27.6	5751	non-coding	Homo sapiens uncharacterized lncRNA (LOC101928354), transcript variant X2, ncRNA
LOC102724542	NR_187694.1	zma-miR159a-3p*	-27.7	838	non-coding	Homo sapiens uncharacterized LOC102724542 (LOC102724542), transcript variant 4, long non-coding RNA
GPR135	XM_017021596.3	zma-miR159a-3p*	-25.8	6955	3'UTR	Homo sapiens G protein-coupled receptor 135 (GPR135), transcript variant X1, mRNA
LOC105374505	XR_007058068.1	zma-miR159a-3p*	-25.9	5440	non-coding	Homo sapiens uncharacterized lncRNA (LOC105374505), transcript variant X2, ncRNA
LOC124903377	XR_007064325.1	zma-miR159a-3p*	-28.6	19	non-coding	Homo sapiens uncharacterized protein (LOC124903377), transcript variant X1, misc_RNA
GPR135	XM_017021599.3	zma-miR159a-3p*	-25.8	5411	3'UTR	Homo sapiens G protein-coupled receptor 135 (GPR135), transcript variant X7, mRNA
MDH1B	NR_138468.2	zma-miR159a-3p*	-27.3	1467	non-coding	Homo sapiens malate dehydrogenase 1B (MDH1B), transcript variant 9, non-coding RNA
RFC3	XM_054374778.1	zma-miR159a-3p*	-27.3	40530	3'UTR	Homo sapiens replication factor C subunit 3 (RFC3), transcript variant X3, mRNA
LOC105371307	XR_007065219.1	zma-miR159a-3p*	-27.3	2553	non-coding	Homo sapiens uncharacterized lncRNA (LOC105371307), transcript variant X2, ncRNA
TMEM232	XM_054353086.1	zma-miR159a-3p*	-28.5	17621	3'UTR	Homo sapiens transmembrane protein 232 (TMEM232), transcript variant X11, mRNA
CNOT9	NM_001271634.2	zma-miR159a-3p*	-31	2021	3'UTR	Homo sapiens CCR4-NOT transcription complex subunit 9 (CNOT9), transcript variant 1, mRNA
LOC107986777	XR_007078332.1	zma-miR159a-3p*	-30.3	1465	non-coding	Homo sapiens uncharacterized lncRNA (LOC107986777), transcript variant X25, ncRNA
LOC107986777	XR_001745122.2	zma-miR159a-3p*	-30.3	1062	non-coding	Homo sapiens uncharacterized lncRNA (LOC107986777), transcript variant X7, ncRNA
LOC107986350	XR_001742414.2	zma-miR159a-3p*	-33.1	36816	non-coding	Homo sapiens uncharacterized lncRNA (LOC107986350), ncRNA
LOC102724542	NR_187696.1	zma-miR159a-3p*	-27.7	995	non-coding	Homo sapiens uncharacterized LOC102724542 (LOC102724542), transcript variant 6, long non-coding RNA
THEMIS	XM_054355410.1	zma-miR159a-3p*	-26.5	8605	3'UTR	Homo sapiens thymocyte selection associated (THEMIS), transcript variant X5, mRNA
SMC2-DT	NR_121580.1	zma-miR159a-3p*	-27.7	5902	non-coding	Homo sapiens SMC2 divergent transcript (SMC2-DT), long non-coding RNA
LOC105375472	XR_007078145.1	zma-miR159a-3p*	-27.3	19113	non-coding	Homo sapiens uncharacterized lncRNA (LOC105375472), ncRNA
LOC128966784	XM_054377154.1	zma-miR159a-3p*	-26.2	6709	3'UTR	Homo sapiens pollen-specific leucine-rich repeat extensin-like protein 3 (LOC128966784), mRNA
LOC105379586	XR_001745758.2	zma-miR159a-3p*	-27.3	6455	non-coding	Homo sapiens uncharacterized lncRNA (LOC105379586), transcript variant X1, ncRNA
LOC102724858	XR_007060968.1	zma-miR159a-3p*	-27.2	5430	non-coding	Homo sapiens uncharacterized lncRNA (LOC102724858), transcript variant X3, ncRNA
LOC105375376	XR_927714.2	zma-miR159a-3p*	-28.5	360	non-coding	Homo sapiens uncharacterized lncRNA (LOC105375376), transcript variant X3, ncRNA
MDH1B	NR_138467.2	zma-miR159a-3p*	-27.3	1580	non-coding	Homo sapiens malate dehydrogenase 1B (MDH1B), transcript variant 8, non-coding RNA
SNTB1	XM_047422127.1	zma-miR159a-3p*	-29.9	61891	5'UTR	Homo sapiens syntrophin beta 1 (SNTB1), transcript variant X3, mRNA
LOC105373896	XR_001739891.1	zma-miR159a-3p*	-26.5	680	non-coding	Homo sapiens uncharacterized lncRNA (LOC105373896), transcript variant X1, ncRNA
RSPH4A	XM_047418725.1	zma-miR159a-3p*	-26.5	1968	CDS	Homo sapiens radial spoke head component 4A (RSPH4A), transcript variant X3, mRNA
CNOT9	NR_073390.2	zma-miR159a-3p*	-31	1815	non-coding	Homo sapiens CCR4-NOT transcription complex subunit 9 (CNOT9), transcript variant 4, non-coding RNA
PTPRC	NM_001267798.2	zma-miR159a-3p*	-27.3	647	3'UTR	Homo sapiens protein tyrosine phosphatase receptor type C (PTPRC), transcript variant 5, mRNA
GPR135	XM_054376609.1	zma-miR159a-3p*	-27.3	6117	3'UTR	Homo sapiens G protein-coupled receptor 135 (GPR135), transcript variant X3, mRNA
LOC107986777	XR_007078327.1	zma-miR159a-3p*	-30.3	1174	non-coding	Homo sapiens uncharacterized lncRNA (LOC107986777), transcript variant X20, ncRNA
LOC101928354	XR_926516.3	zma-miR159a-3p*	-27.6	5651	non-coding	Homo sapiens uncharacterized lncRNA (LOC101928354), transcript variant X1, ncRNA
GPR135	XM_024449693.2	zma-miR159a-3p*	-25.8	6728	3'UTR	Homo sapiens G protein-coupled receptor 135 (GPR135), transcript variant X2, mRNA
LOC105375376	XR_927713.2	zma-miR159a-3p*	-28.5	401	non-coding	Homo sapiens uncharacterized lncRNA (LOC105375376), transcript variant X2, ncRNA
GPR135	XM_024449694.2	zma-miR159a-3p*	-25.8	6278	3'UTR	Homo sapiens G protein-coupled receptor 135 (GPR135), transcript variant X3, mRNA
LOC105374505	XR_007058069.1	zma-miR159a-3p*	-25.9	5379	non-coding	Homo sapiens uncharacterized lncRNA (LOC105374505), transcript variant X3, ncRNA
TMEM232	XM_011543567.4	zma-miR159a-3p*	-25.8	13217	3'UTR	Homo sapiens transmembrane protein 232 (TMEM232), transcript variant X22, mRNA
LOC105375472	XR_001745344.2	zma-miR159a-3p*	-27.3	19115	non-coding	Homo sapiens uncharacterized lncRNA (LOC105375472), ncRNA
LOC124906103	XR_007087332.1	zma-miR159a-3p*	-26.1	22240	non-coding	Homo sapiens uncharacterized lncRNA (LOC124906103), transcript variant X1, ncRNA
LOC107986777	XR_001745121.2	zma-miR159a-3p*	-30.3	1191	non-coding	Homo sapiens uncharacterized lncRNA (LOC107986777), transcript variant X3, ncRNA
GPR4	XM_054320583.1	zma-miR159a-3p*	-30.4	976	5'UTR	Homo sapiens G protein-coupled receptor 4 (GPR4), transcript variant X1, mRNA
LOC102723389	XR_007071577.1	zma-miR159a-3p*	-30.6	1185	non-coding	Homo sapiens uncharacterized lncRNA (LOC102723389), transcript variant X1, ncRNA
GPR135	XM_054376608.1	zma-miR159a-3p*	-27.3	6567	3'UTR	Homo sapiens G protein-coupled receptor 135 (GPR135), transcript variant X2, mRNA
RFC3	XM_017020680.3	zma-miR159a-3p*	-27.3	42409	3'UTR	Homo sapiens replication factor C subunit 3 (RFC3), transcript variant X2, mRNA
GPR135	XM_017021598.3	zma-miR159a-3p*	-25.8	5511	3'UTR	Homo sapiens G protein-coupled receptor 135 (GPR135), transcript variant X4, mRNA
CCSER1	XM_011531942.3	zma-miR159a-3p*	-27.3	5244	3'UTR	Homo sapiens coiled-coil serine rich protein 1 (CCSER1), transcript variant X9, mRNA
LOC101928354	XR_001743992.2	zma-miR159a-3p*	-27.6	5826	non-coding	Homo sapiens uncharacterized lncRNA (LOC101928354), transcript variant X4, ncRNA
LOC102724542	NR_187697.1	zma-miR159a-3p*	-27.7	1012	non-coding	Homo sapiens uncharacterized LOC102724542 (LOC102724542), transcript variant 7, long non-coding RNA
MDH1B	XR_922861.3	zma-miR159a-3p*	-27.3	1580	non-coding	Homo sapiens malate dehydrogenase 1B (MDH1B), transcript variant X1, misc_RNA
RSPH4A	XM_054355324.1	zma-miR159a-3p*	-26.5	2174	CDS	Homo sapiens radial spoke head component 4A (RSPH4A), transcript variant X8, mRNA
LOC105369793	XR_007083427.1	zma-miR159a-3p*	-25.8	1946	non-coding	Homo sapiens uncharacterized lncRNA (LOC105369793), ncRNA
LOC102724858	XR_929061.3	zma-miR159a-3p*	-27.2	5339	non-coding	Homo sapiens uncharacterized lncRNA (LOC102724858), transcript variant X4, ncRNA
LOC102724858	XR_007079151.1	zma-miR159a-3p*	-27.2	5351	non-coding	Homo sapiens uncharacterized lncRNA (LOC102724858), transcript variant X4, ncRNA
GPR135	XM_054376613.1	zma-miR159a-3p*	-27.3	6459	3'UTR	Homo sapiens G protein-coupled receptor 135 (GPR135), transcript variant X6, mRNA
LOC124901443	XR_007077237.1	zma-miR159a-3p*	-29.1	2065	non-coding	Homo sapiens uncharacterized lncRNA (LOC124901443), transcript variant X2, ncRNA
GPR135	XM_054376612.1	zma-miR159a-3p*	-27.3	5350	3'UTR	Homo sapiens G protein-coupled receptor 135 (GPR135), transcript variant X4, mRNA
GPR135	XM_054376611.1	zma-miR159a-3p*	-27.3	6113	3'UTR	Homo sapiens G protein-coupled receptor 135 (GPR135), transcript variant X5, mRNA
TMEM232	XM_054353095.1	zma-miR159a-3p*	-25.8	13265	3'UTR	Homo sapiens transmembrane protein 232 (TMEM232), transcript variant X22, mRNA
LOC105374505	XR_007074502.1	zma-miR159a-3p*	-25.9	6515	non-coding	Homo sapiens uncharacterized lncRNA (LOC105374505), transcript variant X4, ncRNA
LOC107986777	XR_001745124.2	zma-miR159a-3p*	-30.3	963	non-coding	Homo sapiens uncharacterized lncRNA (LOC107986777), transcript variant X10, ncRNA
OR2F1	NM_012369.3	zma-miR159a-3p*	-25	4432	3'UTR	Homo sapiens olfactory receptor family 2 subfamily F member 1 (OR2F1), mRNA
LOC124903407	XM_047432049.1	zma-miR159a-3p*	-26.2	7143	3'UTR	Homo sapiens mucin-2-like (LOC124903407), mRNA
LOC101928354	XR_007076578.1	zma-miR159a-3p*	-27.6	5938	non-coding	Homo sapiens uncharacterized lncRNA (LOC101928354), transcript variant X5, ncRNA
LOC101927439	XR_007073155.1	zma-miR159a-3p*	-26.6	4586	non-coding	Homo sapiens uncharacterized lncRNA (LOC101927439), transcript variant X3, ncRNA
LOC105369793	XR_945013.4	zma-miR159a-3p*	-25.8	1948	non-coding	Homo sapiens uncharacterized lncRNA (LOC105369793), ncRNA
THEMIS	XM_054355406.1	zma-miR159a-3p*	-26.5	8845	3'UTR	Homo sapiens thymocyte selection associated (THEMIS), transcript variant X1, mRNA
LOC124901443	XR_007059828.1	zma-miR159a-3p*	-29.1	2065	non-coding	Homo sapiens uncharacterized lncRNA (LOC124901443), transcript variant X1, ncRNA
LOC102724542	NR_187701.1	zma-miR159a-3p*	-27.7	1104	non-coding	Homo sapiens uncharacterized LOC102724542 (LOC102724542), transcript variant 11, long non-coding RNA
LOC102724542	NR_187699.1	zma-miR159a-3p*	-27.7	1087	non-coding	Homo sapiens uncharacterized LOC102724542 (LOC102724542), transcript variant 9, long non-coding RNA
LOC101928354	XR_007059472.1	zma-miR159a-3p*	-27.6	5748	non-coding	Homo sapiens uncharacterized lncRNA (LOC101928354), transcript variant X2, ncRNA
LOC107986955	XR_007079218.1	zma-miR159a-3p*	-27.3	42	non-coding	Homo sapiens uncharacterized lncRNA (LOC107986955), ncRNA
THEMIS	XM_054355408.1	zma-miR159a-3p*	-26.5	8818	3'UTR	Homo sapiens thymocyte selection associated (THEMIS), transcript variant X3, mRNA
LOC102724542	NR_187698.1	zma-miR159a-3p*	-27.7	1107	non-coding	Homo sapiens uncharacterized LOC102724542 (LOC102724542), transcript variant 8, long non-coding RNA
LOC107986906	XR_007061137.1	zma-miR159a-3p*	-26.9	38	non-coding	Homo sapiens uncharacterized lncRNA (LOC107986906), ncRNA
THEMIS	XM_047418765.1	zma-miR159a-3p*	-26.5	8819	3'UTR	Homo sapiens thymocyte selection associated (THEMIS), transcript variant X3, mRNA
LOC105379583	XR_951712.3	zma-miR159a-3p*	-27.3	1851	non-coding	Homo sapiens uncharacterized lncRNA (LOC105379583), ncRNA
CNOT9	NM_005444.3	zma-miR159a-3p*	-31	1925	3'UTR	Homo sapiens CCR4-NOT transcription complex subunit 9 (CNOT9), transcript variant 2, mRNA
THEMIS	XM_047418767.1	zma-miR159a-3p*	-26.5	8606	3'UTR	Homo sapiens thymocyte selection associated (THEMIS), transcript variant X5, mRNA
LOC124903377	XR_007084794.1	zma-miR159a-3p*	-28.6	19	non-coding	Homo sapiens uncharacterized protein (LOC124903377), transcript variant X2, misc_RNA
RFC3	XM_047430489.1	zma-miR159a-3p*	-27.3	40559	3'UTR	Homo sapiens replication factor C subunit 3 (RFC3), transcript variant X3, mRNA
LOC107986777	XR_007078330.1	zma-miR159a-3p*	-30.3	976	non-coding	Homo sapiens uncharacterized lncRNA (LOC107986777), transcript variant X23, ncRNA
THEMIS	XM_047418763.1	zma-miR159a-3p*	-26.5	8846	3'UTR	Homo sapiens thymocyte selection associated (THEMIS), transcript variant X1, mRNA
LOC102724542	NR_187704.1	zma-miR159a-3p*	-27.7	977	non-coding	Homo sapiens uncharacterized LOC102724542 (LOC102724542), transcript variant 14, long non-coding RNA
LOC124906103	XR_007072708.1	zma-miR159a-3p*	-26.1	22285	non-coding	Homo sapiens uncharacterized lncRNA (LOC124906103), transcript variant X2, ncRNA
LOC107986777	XR_001745125.2	zma-miR159a-3p*	-30.3	712	non-coding	Homo sapiens uncharacterized lncRNA (LOC107986777), transcript variant X11, ncRNA
LOC102724542	NR_187703.1	zma-miR159a-3p*	-27.7	865	non-coding	Homo sapiens uncharacterized LOC102724542 (LOC102724542), transcript variant 13, long non-coding RNA
RSPH4A	NM_001010892.3	zma-miR159a-3p*	-26.5	2008	CDS	Homo sapiens radial spoke head component 4A (RSPH4A), transcript variant 1, mRNA
LOC102724542	NR_187702.1	zma-miR159a-3p*	-27.7	882	non-coding	Homo sapiens uncharacterized LOC102724542 (LOC102724542), transcript variant 12, long non-coding RNA
LINC02827	NR_187482.1	zma-miR159a-3p*	-25.7	13634	non-coding	Homo sapiens long intergenic non-protein coding RNA 2827 (LINC02827), transcript variant 1, long non-coding RNA
LOC124900668	XR_007058050.1	zma-miR159a-3p*	-27.3	22056	non-coding	Homo sapiens uncharacterized lncRNA (LOC124900668), ncRNA
LOC102723389	XR_427009.3	zma-miR159a-3p*	-30.6	1186	non-coding	Homo sapiens uncharacterized lncRNA (LOC102723389), transcript variant X1, ncRNA
TEX13C	NM_001195272.2	zma-miR159a-3p*	-30.3	4638	3'UTR	Homo sapiens TEX13 family member C (TEX13C), mRNA
RFC3	XM_054374777.1	zma-miR159a-3p*	-27.3	42380	3'UTR	Homo sapiens replication factor C subunit 3 (RFC3), transcript variant X2, mRNA
EDA	XR_001755660.2	zma-miR159a-3p*	-32.6	7735	non-coding	Homo sapiens ectodysplasin A (EDA), transcript variant X5, misc_RNA
LOC107986777	XR_007078331.1	zma-miR159a-3p*	-30.3	3999	non-coding	Homo sapiens uncharacterized lncRNA (LOC107986777), transcript variant X24, ncRNA
GPR135	XM_054376614.1	zma-miR159a-3p*	-27.3	5250	3'UTR	Homo sapiens G protein-coupled receptor 135 (GPR135), transcript variant X7, mRNA
CCSER1	XM_054349999.1	zma-miR159a-3p*	-27.3	5244	3'UTR	Homo sapiens coiled-coil serine rich protein 1 (CCSER1), transcript variant X9, mRNA
LOC105379586	XR_007078613.1	zma-miR159a-3p*	-27.3	6513	non-coding	Homo sapiens uncharacterized lncRNA (LOC105379586), transcript variant X1, ncRNA
EDA	XR_008485459.1	zma-miR159a-3p*	-32.6	7735	non-coding	Homo sapiens ectodysplasin A (EDA), transcript variant X5, misc_RNA
LOC107986777	XR_001745123.2	zma-miR159a-3p*	-30.3	910	non-coding	Homo sapiens uncharacterized lncRNA (LOC107986777), transcript variant X8, ncRNA
LINC02789	NR_147896.1	zma-miR159a-3p*	-27.3	1416	non-coding	Homo sapiens long intergenic non-protein coding RNA 2789 (LINC02789), long non-coding RNA
CNOT9	XM_054344475.1	zma-miR159a-3p*	-31	1709	3'UTR	Homo sapiens CCR4-NOT transcription complex subunit 9 (CNOT9), transcript variant X1, mRNA
GPR135	XM_054376610.1	zma-miR159a-3p*	-27.3	6794	3'UTR	Homo sapiens G protein-coupled receptor 135 (GPR135), transcript variant X1, mRNA
LOC107986777	XR_007078326.1	zma-miR159a-3p*	-30.3	1326	non-coding	Homo sapiens uncharacterized lncRNA (LOC107986777), transcript variant X19, ncRNA
RSPH4A	XR_007059261.1	zma-miR159a-3p*	-26.5	2008	non-coding	Homo sapiens radial spoke head component 4A (RSPH4A), transcript variant X1, misc_RNA
LINC02827	NR_187483.1	zma-miR159a-3p*	-25.7	14007	non-coding	Homo sapiens long intergenic non-protein coding RNA 2827 (LINC02827), transcript variant 2, long non-coding RNA
CNOT9	XM_047446271.1	zma-miR159a-3p*	-31	1709	3'UTR	Homo sapiens CCR4-NOT transcription complex subunit 9 (CNOT9), transcript variant X1, mRNA
RFC3	XM_047430490.1	zma-miR159a-3p*	-27.3	23674	3'UTR	Homo sapiens replication factor C subunit 3 (RFC3), transcript variant X12, mRNA
LOC101928354	XR_007076580.1	zma-miR159a-3p*	-27.6	5652	non-coding	Homo sapiens uncharacterized lncRNA (LOC101928354), transcript variant X1, ncRNA
LOC107986777	XR_001745128.2	zma-miR159a-3p*	-30.3	3999	non-coding	Homo sapiens uncharacterized lncRNA (LOC107986777), transcript variant X12, ncRNA
RSPH4A	XR_007059263.1	zma-miR159a-3p*	-26.5	1872	non-coding	Homo sapiens radial spoke head component 4A (RSPH4A), transcript variant X4, misc_RNA
LOC102724542	NR_187700.1	zma-miR159a-3p*	-27.7	1566	non-coding	Homo sapiens uncharacterized LOC102724542 (LOC102724542), transcript variant 10, long non-coding RNA
LOC102724858	XR_007079150.1	zma-miR159a-3p*	-27.2	5442	non-coding	Homo sapiens uncharacterized lncRNA (LOC102724858), transcript variant X3, ncRNA
MDH1B	NR_104261.2	zma-miR159a-3p*	-27.3	848	non-coding	Homo sapiens malate dehydrogenase 1B (MDH1B), transcript variant 3, non-coding RNA
RSPH4A	XM_054355325.1	zma-miR159a-3p*	-26.5	2078	CDS	Homo sapiens radial spoke head component 4A (RSPH4A), transcript variant X9, mRNA
RSPH4A	XM_054355323.1	zma-miR159a-3p*	-26.5	2214	CDS	Homo sapiens radial spoke head component 4A (RSPH4A), transcript variant X6, mRNA
PLCB4	XM_054323516.1	zma-miR159a-3p*	-31.8	3348	5'UTR	Homo sapiens phospholipase C beta 4 (PLCB4), transcript variant X4, mRNA
RSPH4A	NM_001161664.2	zma-miR159a-3p*	-26.5	1872	CDS	Homo sapiens radial spoke head component 4A (RSPH4A), transcript variant 2, mRNA
EDA	XM_054326646.1	zma-miR159a-3p*	-32.6	8125	3'UTR	Homo sapiens ectodysplasin A (EDA), transcript variant X4, mRNA
LOC124904360	XR_007066473.1	zma-miR159a-3p*	-27.3	5148	non-coding	Homo sapiens uncharacterized lncRNA (LOC124904360), ncRNA
TMEM232	XM_011543559.3	zma-miR159a-3p*	-28.5	17572	3'UTR	Homo sapiens transmembrane protein 232 (TMEM232), transcript variant X11, mRNA
LOC102724542	NR_187693.1	zma-miR159a-3p*	-27.7	1696	non-coding	Homo sapiens uncharacterized LOC102724542 (LOC102724542), transcript variant 3, long non-coding RNA
GPR135	XM_024449696.2	zma-miR159a-3p*	-25.8	6620	3'UTR	Homo sapiens G protein-coupled receptor 135 (GPR135), transcript variant X6, mRNA
LOC105371307	XR_007086547.1	zma-miR159a-3p*	-27.3	2553	non-coding	Homo sapiens uncharacterized lncRNA (LOC105371307), transcript variant X3, ncRNA
LOC107986777	XR_007078329.1	zma-miR159a-3p*	-30.3	1227	non-coding	Homo sapiens uncharacterized lncRNA (LOC107986777), transcript variant X22, ncRNA
RSPH4A	XR_007059262.1	zma-miR159a-3p*	-26.5	1968	non-coding	Homo sapiens radial spoke head component 4A (RSPH4A), transcript variant X2, misc_RNA
LOC102724542	NR_187695.1	zma-miR159a-3p*	-27.7	1591	non-coding	Homo sapiens uncharacterized LOC102724542 (LOC102724542), transcript variant 5, long non-coding RNA
LOC101928354	XR_241980.4	zma-miR159a-3p*	-27.6	5688	non-coding	Homo sapiens uncharacterized lncRNA (LOC101928354), transcript variant X3, ncRNA
LOC102723389	XR_007088667.1	zma-miR159a-3p*	-30.6	1186	non-coding	Homo sapiens uncharacterized lncRNA (LOC102723389), transcript variant X2, ncRNA
MYRF	XM_047427531.1	zma-miR167e-5p*	-26	4158	3'UTR	Homo sapiens myelin regulatory factor (MYRF), transcript variant X13, mRNA
MYRF	XM_011545234.3	zma-miR167e-5p*	-26	3738	3'UTR	Homo sapiens myelin regulatory factor (MYRF), transcript variant X22, mRNA
RPS6KA1	XM_024448871.2	zma-miR167e-5p*	-30.6	2739	3'UTR	Homo sapiens ribosomal protein S6 kinase A1 (RPS6KA1), transcript variant X2, mRNA
MYRF	XM_005274223.2	zma-miR167e-5p*	-26	4377	3'UTR	Homo sapiens myelin regulatory factor (MYRF), transcript variant X2, mRNA
GOLGA8F	XM_054329567.1	zma-miR167e-5p*	-27.5	1211	CDS	Homo sapiens golgin A8 family member F (GOLGA8F), transcript variant X10, mRNA
ZNF469	XM_047434810.1	zma-miR167e-5p*	-26	3007	CDS	Homo sapiens zinc finger protein 469 (ZNF469), transcript variant X1, mRNA
GOLGA8F	XM_054329569.1	zma-miR167e-5p*	-27.5	1211	CDS	Homo sapiens golgin A8 family member F (GOLGA8F), transcript variant X12, mRNA
GOLGA8S	NM_001395373.1	zma-miR167e-5p*	-27.5	1164	CDS	Homo sapiens golgin A8 family member S (GOLGA8S), transcript variant 1, mRNA
SEC14L1	NM_001144001.2	zma-miR167e-5p*	-26.2	97	5'UTR	Homo sapiens SEC14 like lipid binding 1 (SEC14L1), transcript variant 5, mRNA
MYRF	XM_005274226.2	zma-miR167e-5p*	-26	4308	3'UTR	Homo sapiens myelin regulatory factor (MYRF), transcript variant X5, mRNA
PCBP1-AS1	NR_183113.1	zma-miR167e-5p*	-32.6	2738	non-coding	Homo sapiens PCBP1 antisense RNA 1 (PCBP1-AS1), transcript variant 26, long non-coding RNA
LTBP4	NM_003573.2	zma-miR167e-5p*	-27.2	1825	CDS	Homo sapiens latent transforming growth factor beta binding protein 4 (LTBP4), transcript variant 2, mRNA
LOC124907502	XM_047446509.1	zma-miR167e-5p*	-27.5	1159	CDS	Homo sapiens putative golgin subfamily A member 8D (LOC124907502), transcript variant X4, mRNA
GOLGA8EP	NR_033350.1	zma-miR167e-5p*	-27.5	1484	non-coding	Homo sapiens golgin A8 family member E, pseudogene (GOLGA8EP), non-coding RNA
MYRF	XM_047427528.1	zma-miR167e-5p*	-26	4224	3'UTR	Homo sapiens myelin regulatory factor (MYRF), transcript variant X10, mRNA
MYRF	XM_047427527.1	zma-miR167e-5p*	-26	4236	3'UTR	Homo sapiens myelin regulatory factor (MYRF), transcript variant X9, mRNA
LOC124907502	XR_007085400.1	zma-miR167e-5p*	-27.5	1162	non-coding	Homo sapiens putative golgin subfamily A member 8D (LOC124907502), transcript variant X5, misc_RNA
MYRF	XM_005274224.2	zma-miR167e-5p*	-26	4374	3'UTR	Homo sapiens myelin regulatory factor (MYRF), transcript variant X3, mRNA
RPS6KA1	NM_002953.4	zma-miR167e-5p*	-30.6	2924	3'UTR	Homo sapiens ribosomal protein S6 kinase A1 (RPS6KA1), transcript variant 1, mRNA
MYRF	XM_047427536.1	zma-miR167e-5p*	-26	4140	3'UTR	Homo sapiens myelin regulatory factor (MYRF), transcript variant X19, mRNA
LOC124907502	XM_047443234.1	zma-miR167e-5p*	-27.5	1090	CDS	Homo sapiens putative golgin subfamily A member 8D (LOC124907502), transcript variant X4, mRNA
LOC128966784	XM_054377154.1	zma-miR167e-5p*	-27.7	12814	3'UTR	Homo sapiens pollen-specific leucine-rich repeat extensin-like protein 3 (LOC128966784), mRNA
MYRF	XM_054369848.1	zma-miR167e-5p*	-26	3889	3'UTR	Homo sapiens myelin regulatory factor (MYRF), transcript variant X20, mRNA
GOLGA8F	XM_054329570.1	zma-miR167e-5p*	-27.5	1211	CDS	Homo sapiens golgin A8 family member F (GOLGA8F), transcript variant X13, mRNA
MYRF	XM_047427526.1	zma-miR167e-5p*	-26	4293	3'UTR	Homo sapiens myelin regulatory factor (MYRF), transcript variant X7, mRNA
GOLGA8F	XR_008485651.1	zma-miR167e-5p*	-27.5	1211	non-coding	Homo sapiens golgin A8 family member F (GOLGA8F), transcript variant X15, misc_RNA
GOLGA8F	XM_054329568.1	zma-miR167e-5p*	-27.5	1208	CDS	Homo sapiens golgin A8 family member F (GOLGA8F), transcript variant X11, mRNA
GOLGA8F	XM_054329573.1	zma-miR167e-5p*	-27.5	1135	CDS	Homo sapiens golgin A8 family member F (GOLGA8F), transcript variant X17, mRNA
ZNF469	NM_001367624.2	zma-miR167e-5p*	-26	3062	CDS	Homo sapiens zinc finger protein 469 (ZNF469), mRNA
PCBP1-AS1	NR_183114.1	zma-miR167e-5p*	-32.6	2847	non-coding	Homo sapiens PCBP1 antisense RNA 1 (PCBP1-AS1), transcript variant 27, long non-coding RNA
MYRF	XM_047427533.1	zma-miR167e-5p*	-26	4143	3'UTR	Homo sapiens myelin regulatory factor (MYRF), transcript variant X15, mRNA
GOLGA8DP	NR_027407.1	zma-miR167e-5p*	-26.8	1484	non-coding	Homo sapiens golgin A8 family member D, pseudogene (GOLGA8DP), non-coding RNA
MYRF	XM_054369846.1	zma-miR167e-5p*	-26	3989	3'UTR	Homo sapiens myelin regulatory factor (MYRF), transcript variant X18, mRNA
RPS6KA1	NM_001330441.2	zma-miR167e-5p*	-30.6	2766	3'UTR	Homo sapiens ribosomal protein S6 kinase A1 (RPS6KA1), transcript variant 3, mRNA
LOC107986015	XR_007095935.1	zma-miR167e-5p*	-27.9	23273	non-coding	Homo sapiens uncharacterized lncRNA (LOC107986015), transcript variant X2, ncRNA
MYRF	XM_005274228.2	zma-miR167e-5p*	-26	4239	3'UTR	Homo sapiens myelin regulatory factor (MYRF), transcript variant X8, mRNA
LOC124903407	XM_047432049.1	zma-miR167e-5p*	-27.7	13241	3'UTR	Homo sapiens mucin-2-like (LOC124903407), mRNA
LTBP4	NM_001042544.1	zma-miR167e-5p*	-27.2	1936	CDS	Homo sapiens latent transforming growth factor beta binding protein 4 (LTBP4), transcript variant 1, mRNA
MYRF	XM_005274222.2	zma-miR167e-5p*	-26	4392	3'UTR	Homo sapiens myelin regulatory factor (MYRF), transcript variant X1, mRNA
GOLGA8F	XM_054329572.1	zma-miR167e-5p*	-27.5	1230	CDS	Homo sapiens golgin A8 family member F (GOLGA8F), transcript variant X16, mRNA
MYRF	XM_024448677.2	zma-miR167e-5p*	-26	4143	3'UTR	Homo sapiens myelin regulatory factor (MYRF), transcript variant X18, mRNA
SLC35E2B	NM_001290264.2	zma-miR167e-5p*	-27.5	687	5'UTR	Homo sapiens solute carrier family 35 member E2B (SLC35E2B), transcript variant 1, mRNA
MYRF	XM_047427529.1	zma-miR167e-5p*	-26	4221	3'UTR	Homo sapiens myelin regulatory factor (MYRF), transcript variant X11, mRNA
LOC107986015	XR_007073547.1	zma-miR167e-5p*	-29.4	7396	non-coding	Homo sapiens uncharacterized lncRNA (LOC107986015), transcript variant X1, ncRNA
LOC107986015	XR_007073547.1	zma-miR167e-5p*	-27.9	81668	non-coding	Homo sapiens uncharacterized lncRNA (LOC107986015), transcript variant X1, ncRNA
MYRF	XM_054369849.1	zma-miR167e-5p*	-26	3886	3'UTR	Homo sapiens myelin regulatory factor (MYRF), transcript variant X21, mRNA
GOLGA8F	XR_008485652.1	zma-miR167e-5p*	-27.5	1211	non-coding	Homo sapiens golgin A8 family member F (GOLGA8F), transcript variant X1, misc_RNA
MYRF	XM_047427530.1	zma-miR167e-5p*	-26	4710	3'UTR	Homo sapiens myelin regulatory factor (MYRF), transcript variant X12, mRNA
LOC107986015	XR_001740433.3	zma-miR167e-5p*	-27.9	73331	non-coding	Homo sapiens uncharacterized lncRNA (LOC107986015), transcript variant X1, ncRNA
GOLGA8F	XM_054329571.1	zma-miR167e-5p*	-27.5	1085	CDS	Homo sapiens golgin A8 family member F (GOLGA8F), transcript variant X14, mRNA
LOC107986015	XR_007073548.1	zma-miR167e-5p*	-29.4	7396	non-coding	Homo sapiens uncharacterized lncRNA (LOC107986015), transcript variant X2, ncRNA
LOC107986015	XR_007073548.1	zma-miR167e-5p*	-27.9	81610	non-coding	Homo sapiens uncharacterized lncRNA (LOC107986015), transcript variant X2, ncRNA
GOLGA8S	NM_001355465.2	zma-miR167e-5p*	-27.5	1437	CDS	Homo sapiens golgin A8 family member S (GOLGA8S), transcript variant 2, mRNA
MDM1	NM_001354970.2	zma-miR167e-5p*	-26	2289	CDS	Homo sapiens Mdm1 nuclear protein (MDM1), transcript variant 6, mRNA
GOLGA8S	XM_054378653.1	zma-miR167e-5p*	-27.5	1161	CDS	Homo sapiens golgin A8 family member S (GOLGA8S), transcript variant X1, mRNA
LOC124907502	XM_047446507.1	zma-miR167e-5p*	-27.5	1159	CDS	Homo sapiens putative golgin subfamily A member 8D (LOC124907502), transcript variant X2, mRNA
MYRF	XM_047427534.1	zma-miR167e-5p*	-26	4140	3'UTR	Homo sapiens myelin regulatory factor (MYRF), transcript variant X16, mRNA
MYRF	XM_005274227.2	zma-miR167e-5p*	-26	4296	3'UTR	Homo sapiens myelin regulatory factor (MYRF), transcript variant X6, mRNA
MYRF	XM_047427538.1	zma-miR167e-5p*	-26	4044	3'UTR	Homo sapiens myelin regulatory factor (MYRF), transcript variant X21, mRNA
MYRF	XM_005274225.2	zma-miR167e-5p*	-26	4311	3'UTR	Homo sapiens myelin regulatory factor (MYRF), transcript variant X4, mRNA
RPS6KA1	NM_001006665.2	zma-miR167e-5p*	-30.6	2850	3'UTR	Homo sapiens ribosomal protein S6 kinase A1 (RPS6KA1), transcript variant 2, mRNA
LOC124907502	NM_001421669.1	zma-miR167e-5p*	-27.5	1185	CDS	Homo sapiens putative golgin subfamily A member 8D (LOC124907502), mRNA
MYRF	XM_054369847.1	zma-miR167e-5p*	-26	3986	3'UTR	Homo sapiens myelin regulatory factor (MYRF), transcript variant X19, mRNA
LOC124907502	XM_047443232.1	zma-miR167e-5p*	-27.5	1159	CDS	Homo sapiens putative golgin subfamily A member 8D (LOC124907502), transcript variant X2, mRNA
MYRF	XM_047427537.1	zma-miR167e-5p*	-26	4047	3'UTR	Homo sapiens myelin regulatory factor (MYRF), transcript variant X20, mRNA
TCEANC2	NM_153035.3	zma-miR167e-5p*	-27.4	322	CDS	Homo sapiens transcription elongation factor A N-terminal and central domain containing 2 (TCEANC2), transcript variant 1, mRNA
GOLGA8CP	NR_027411.2	zma-miR167e-5p*	-27.5	1484	non-coding	Homo sapiens golgin A8 family member C, pseudogene (GOLGA8CP), non-coding RNA
MYRF	XM_047427535.1	zma-miR167e-5p*	-26	4629	3'UTR	Homo sapiens myelin regulatory factor (MYRF), transcript variant X17, mRNA
LOC124907502	XM_047446506.1	zma-miR167e-5p*	-27.5	1185	CDS	Homo sapiens putative golgin subfamily A member 8D (LOC124907502), transcript variant X1, mRNA
GOLGA8F	XM_054377161.1	zma-miR167e-5p*	-27.5	1208	CDS	Homo sapiens golgin A8 family member F (GOLGA8F), transcript variant X23, mRNA
LNX1-AS2	NR_046827.1	zma-miR167e-5p*	-26	125	non-coding	Homo sapiens LNX1 antisense RNA 2 (LNX1-AS2), long non-coding RNA
IGSF5	XM_054324362.1	zma-miR167e-5p*	-29.5	3159	5'UTR	Homo sapiens immunoglobulin superfamily member 5 (IGSF5), transcript variant X1, mRNA
LOC107985398	XR_001754497.2	zma-miR167e-5p*	-29.7	5931	non-coding	Homo sapiens uncharacterized lncRNA (LOC107985398), ncRNA
LOC124907502	XM_047443231.1	zma-miR167e-5p*	-27.5	1185	CDS	Homo sapiens putative golgin subfamily A member 8D (LOC124907502), transcript variant X1, mRNA
MYRF	NM_001127392.3	zma-miR167e-5p*	-26	4389	3'UTR	Homo sapiens myelin regulatory factor (MYRF), transcript variant 2, mRNA
MYRF	XM_047427532.1	zma-miR167e-5p*	-26	4155	3'UTR	Homo sapiens myelin regulatory factor (MYRF), transcript variant X14, mRNA
IGSF5	XM_047440699.1	zma-miR167e-5p*	-29.5	3159	5'UTR	Homo sapiens immunoglobulin superfamily member 5 (IGSF5), transcript variant X1, mRNA
ZNF469	XM_054314200.1	zma-miR167e-5p*	-26	2768	CDS	Homo sapiens zinc finger protein 469 (ZNF469), transcript variant X2, mRNA
MYRF	NM_013279.4	zma-miR167e-5p*	-26	4206	3'UTR	Homo sapiens myelin regulatory factor (MYRF), transcript variant 1, mRNA
RPS6KA1	XM_054338091.1	zma-miR167e-5p*	-30.6	2739	3'UTR	Homo sapiens ribosomal protein S6 kinase A1 (RPS6KA1), transcript variant X2, mRNA
MYRF	XM_054369850.1	zma-miR167e-5p*	-26	3695	3'UTR	Homo sapiens myelin regulatory factor (MYRF), transcript variant X22, mRNA
GOLGA8F	XM_054377159.1	zma-miR167e-5p*	-27.5	1208	CDS	Homo sapiens golgin A8 family member F (GOLGA8F), transcript variant X21, mRNA
WASHC2A	NM_001291398.2	zma-miR167e-5p*	-37.2	6	5'UTR	Homo sapiens WASH complex subunit 2A (WASHC2A), transcript variant 2, mRNA
SLC9B2	NM_001370203.1	zma-miR167e-5p*	-32.2	1260	CDS	Homo sapiens solute carrier family 9 member B2 (SLC9B2), transcript variant 8, mRNA
WASHC2A	XM_054365852.1	zma-miR167e-5p*	-37.2	6	5'UTR	Homo sapiens WASH complex subunit 2A (WASHC2A), transcript variant X1, mRNA
WASHC2A	XM_047425206.1	zma-miR167e-5p*	-37.2	6	5'UTR	Homo sapiens WASH complex subunit 2A (WASHC2A), transcript variant X7, mRNA
PLET1	NM_001145024.1	zma-miR167e-5p*	-31.9	1379	3'UTR	Homo sapiens placenta expressed transcript 1 (PLET1), mRNA
MAPT	XM_005257362.5	zma-miR167e-5p*	-31.7	5493	3'UTR	Homo sapiens microtubule associated protein tau (MAPT), transcript variant X1, mRNA
WASHC2A	XM_054365858.1	zma-miR167e-5p*	-37.2	6	5'UTR	Homo sapiens WASH complex subunit 2A (WASHC2A), transcript variant X7, mRNA
LOC105377572	XR_007075208.1	zma-miR167e-5p*	-32.1	5286	non-coding	Homo sapiens uncharacterized lncRNA (LOC105377572), transcript variant X1, ncRNA
TM2D3	XR_008489017.1	zma-miR167e-5p*	-37.7	316	non-coding	Homo sapiens TM2 domain containing 3 (TM2D3), transcript variant X4, misc_RNA
MAPT	XM_054316132.1	zma-miR167e-5p*	-31.7	5400	3'UTR	Homo sapiens microtubule associated protein tau (MAPT), transcript variant X2, mRNA
ZNF530	NM_001387561.1	zma-miR167e-5p*	-33.2	2853	3'UTR	Homo sapiens zinc finger protein 530 (ZNF530), transcript variant 5, mRNA
MAPT	XM_054328570.1	zma-miR167e-5p*	-31.7	4257	3'UTR	Homo sapiens microtubule associated protein tau (MAPT), transcript variant X14, mRNA
MCM7	NM_005916.5	zma-miR167e-5p*	-33	1092	CDS	Homo sapiens minichromosome maintenance complex component 7 (MCM7), transcript variant 1, mRNA
PI4KB	NM_001198774.2	zma-miR167e-5p*	-32.9	1446	CDS	Homo sapiens phosphatidylinositol 4-kinase beta (PI4KB), transcript variant 3, mRNA
SLC22A20P	NR_033396.1	zma-miR167e-5p*	-31.4	557	non-coding	Homo sapiens solute carrier family 22 member 20, pseudogene (SLC22A20P), non-coding RNA
MAPT	XM_054328567.1	zma-miR167e-5p*	-31.7	5298	3'UTR	Homo sapiens microtubule associated protein tau (MAPT), transcript variant X5, mRNA
PI4KB	XM_011509634.2	zma-miR167e-5p*	-32.9	1964	CDS	Homo sapiens phosphatidylinositol 4-kinase beta (PI4KB), transcript variant X1, mRNA
MAPT	XM_054330112.1	zma-miR167e-5p*	-31.7	5028	3'UTR	Homo sapiens microtubule associated protein tau (MAPT), transcript variant X10, mRNA
WASHC2A	XM_047425216.1	zma-miR167e-5p*	-37.2	6	5'UTR	Homo sapiens WASH complex subunit 2A (WASHC2A), transcript variant X21, mRNA
MAPT	XM_054316139.1	zma-miR167e-5p*	-31.7	5121	3'UTR	Homo sapiens microtubule associated protein tau (MAPT), transcript variant X9, mRNA
WASHC2A	XM_054365868.1	zma-miR167e-5p*	-37.2	6	5'UTR	Homo sapiens WASH complex subunit 2A (WASHC2A), transcript variant X17, mRNA
SLC9B2	NM_001370200.1	zma-miR167e-5p*	-32.2	1245	CDS	Homo sapiens solute carrier family 9 member B2 (SLC9B2), transcript variant 5, mRNA
TM2D3	XR_008489015.1	zma-miR167e-5p*	-37.7	394	non-coding	Homo sapiens TM2 domain containing 3 (TM2D3), transcript variant X2, misc_RNA
THBS3	NM_001252608.2	zma-miR167e-5p*	-30.5	2293	CDS	Homo sapiens thrombospondin 3 (THBS3), transcript variant 3, mRNA
LMO1	XM_011520098.3	zma-miR167e-5p*	-33.8	1003	5'UTR	Homo sapiens LIM domain only 1 (LMO1), transcript variant X3, mRNA
WASHC2A	XM_054365863.1	zma-miR167e-5p*	-37.2	6	5'UTR	Homo sapiens WASH complex subunit 2A (WASHC2A), transcript variant X12, mRNA
PI4KB	NM_001198775.3	zma-miR167e-5p*	-32.9	509	CDS	Homo sapiens phosphatidylinositol 4-kinase beta (PI4KB), transcript variant 4, mRNA
MAPT	XM_054316145.1	zma-miR167e-5p*	-31.7	4248	3'UTR	Homo sapiens microtubule associated protein tau (MAPT), transcript variant X15, mRNA
LOC124903738	XR_007065156.1	zma-miR167e-5p*	-33.5	5009	non-coding	Homo sapiens uncharacterized lncRNA (LOC124903738), transcript variant X1, ncRNA
SLC9B2	NM_001370206.1	zma-miR167e-5p*	-32.2	1431	CDS	Homo sapiens solute carrier family 9 member B2 (SLC9B2), transcript variant 11, mRNA
THBS3	XM_054338538.1	zma-miR167e-5p*	-30.5	3023	CDS	Homo sapiens thrombospondin 3 (THBS3), transcript variant X2, mRNA
MAPT	NM_001377267.1	zma-miR167e-5p*	-31.7	2730	3'UTR	Homo sapiens microtubule associated protein tau (MAPT), transcript variant 11, mRNA
MAPT	NM_001377266.1	zma-miR167e-5p*	-31.7	5115	3'UTR	Homo sapiens microtubule associated protein tau (MAPT), transcript variant 10, mRNA
PI4KB	XM_054337070.1	zma-miR167e-5p*	-32.9	2644	CDS	Homo sapiens phosphatidylinositol 4-kinase beta (PI4KB), transcript variant X6, mRNA
SPHK1	NM_182965.3	zma-miR167e-5p*	-30.1	1099	CDS	Homo sapiens sphingosine kinase 1 (SPHK1), transcript variant 2, mRNA
MAPT	XM_054316144.1	zma-miR167e-5p*	-31.7	4254	3'UTR	Homo sapiens microtubule associated protein tau (MAPT), transcript variant X14, mRNA
MAPT	XM_054316142.1	zma-miR167e-5p*	-31.7	4341	3'UTR	Homo sapiens microtubule associated protein tau (MAPT), transcript variant X12, mRNA
MAPT	XM_047436080.1	zma-miR167e-5p*	-31.7	4248	3'UTR	Homo sapiens microtubule associated protein tau (MAPT), transcript variant X15, mRNA
[truncated: 8,587 more rows]
