# Supplementary material for: Maize miRNAs Might Regulate Human Genes Involved in Prostate Cancer: An In Silico Approach
Source: BioTech (Basel). 2025 Dec 3;14(4):95. doi: 10.3390/biotech14040095 (PMC12730536; doi:10.3390/biotech14040095)
Supplement: Supplementary file 1 [file biotech-14-00095-s001.zip › Table S3.xlsx]

## Sheet: GO_Biological_Process_2025_tabl
Term	Overlap	P-value	Adjusted P-value	Old P-value	Old Adjusted P-value	Odds Ratio	Combined Score	Genes
Cellular Response to Growth Factor Stimulus (GO:0071363)	23/150	8.00153e-07	0.00254341	0	0	3.65139	51.26	MBD4;SMAD4;PDPK1;SPHK1;MAGI2;WNT5A;GDF2;PTPN12;MAPK14;ACVR2B;MTSS2;ERN1;SFRP1;BMP2;RAP1A;MAPKAPK2;PDE3A;HAS2;SPRY2;SOX9;MAPT;APPL2;BCAR1
Positive Regulation of RNA Biosynthetic Process (GO:1902680)	53/555	1.56952e-06	0.00254341	0	0	2.15539	28.8062	YEATS4;AREG;ETS1;GLI3;PPP3CB;ZIC2;VPS72;ZIC3;RPS6KA1;EPC1;EP300;SOX9;ATXN7L3;KCNH2;NCOA1;ANKRD49;SMARCC2;F2R;WNT5A;RUNX2;JMJD6;PPM1A;ILF3;SFRP1;ELF4;ATF4;HDAC4;MYRF;NR1I2;LRP5;FOXO1;NPAS2;NPAS3;CAMKK2;NSD3;NSD1;HAS3;TASP1;HIVEP3;MBD4;EGR1;SMAD4;ZFHX3;TGFB3;NR1H4;GDF2;HMGA2;SMARCA2;ESR1;GATAD2B;KLF2;SMARCA4;BMP2
Positive Regulation of DNA-templated Transcription (GO:0045893)	96/1274	6.95688e-06	0.00712765	0	0	1.68273	19.9838	SETD4;CREBZF;EHF;THRB;MAML2;ELL;PTEN;YEATS4;AREG;ETS1;GLI3;PTMS;PPP3CA;PPP3CB;ZIC2;ZIC3;VPS72;RPS6KA1;EPC1;EP300;SOX9;JAK2;ATXN7L3;GABPA;KCNH2;NCOA1;LMO1;SMARCC2;ANKRD49;CHUK;F2R;WNT5A;PPRC1;RNF40;RUNX2;JMJD6;GREM1;PPM1A;SFRP1;ILF3;ELF4;HOXB3;MZF1;ATF4;TLR2;NOTCH2;HDAC4;KMT2D;NFAT5;MYRF;PRKDC;DOT1L;NR1I2;GLIS3;LRP5;NPAS2;FOXO1;NPAS3;CAMKK2;NSD3;NSD1;HAS3;HIVEP1;TASP1;NLRP3;HIVEP3;SF3B1;ZNF462;MBD…
Positive Regulation of Transcription by RNA Polymerase II (GO:0045944)	78/983	8.79685e-06	0.00712765	0	0	1.77002	20.605	SETD4;CREBZF;EHF;THRB;MAML2;ELL;PTEN;AREG;ETS1;GLI3;PTMS;PPP3CA;PPP3CB;ZIC3;RPS6KA1;PWWP2A;EPC1;EP300;SOX9;JAK2;GABPA;NCOA1;LMO1;CHUK;WNT5A;PPRC1;MED26;RNF40;RUNX2;JMJD6;GREM1;ELF4;HOXB3;MZF1;ATF4;TLR2;NOTCH2;HDAC4;KMT2D;NFAT5;PRKDC;DOT1L;NR1I2;GLIS3;LRP5;FOXO1;HIVEP1;NLRP3;SF3B1;ZNF462;MBD4;EGR1;WWTR1;SMAD1;ZFHX3;SMAD4;KDM4C;PCGF5;BCL11A;TGFB3;NR1H4;GDF2;HMGA2;POU2F2;SMARCA2;ESR1;KLF2;SMARCA4;FO…
Regulation of Transcription by RNA Polymerase II (GO:0006357)	151/2250	1.11528e-05	0.00722925	0	0	1.5045	17.1571	EHF;MAML2;ZNF292;CTNND1;EHMT1;JMJD1C;YEATS4;IKZF2;ETS1;IKZF5;AMOT;RPS6KA1;EPC1;EP300;DPF3;ZNF689;KMT5A;ZNF446;SOX9;ATXN7L3;ZNF169;ZNF683;LMO1;SMARCC2;ZNF705G;WNT5A;SOX13;ARID5A;RNF40;RUNX2;JMJD6;DMTF1;ZNF438;TCEANC2;HOXB3;FLYWCH1;ZSCAN25;MZF1;ATF4;NOTCH2;ZNF551;KMT2D;MAGEL2;PRKDC;SP140;GLIS3;ZNF25;NPAS2;FOXO1;NPAS3;HIVEP1;ZKSCAN2;ZNF701;NLRP3;HIVEP3;HIVEP2;EGR1;WWTR1;CBX7;SMAD1;ZFHX3;SMAD4;UBE2I;…
Regulation of Gene Expression (GO:0010468)	84/1127	3.95643e-05	0.0202076	0	0	1.65261	16.7535	GSK3B;TFRC;NAB1;EHMT1;JMJD1C;YEATS4;TREM2;AREG;ETS1;GLI3;AFF2;C1QTNF3;CSRP1;TRIM4;VPS72;SLC39A8;LGALS9;SOX9;RAG2;ATXN7L3;ERMAP;ZNF683;ZNF284;RFPL1;SFMBT2;WNT5A;SOX13;MED26;SFRP1;PTP4A3;MARF1;DMTF1;SETBP1;ESRP1;MAPT;MZF1;ATF4;TLR2;NOTCH2;HDAC4;KMT2D;NR1I2;ZNF66;PBXIP1;TTBK1;HDAC6;MLLT6;NSD3;NWD1;RFPL4B;CUX2;ZNHIT3;NSD1;NLRP3;STX3;MBNL3;LYN;MBD4;EGR1;WWTR1;ZFHX3;SMAD4;KDM4C;AHNAK2;FN1;NR1H4;HMGA2;M…
+ Reg of Transmembrane Receptor Prot Serine/Threonine Kinase Sgnlng Pway (GO:0090100)	14/84	4.3645e-05	0.0202076	0	0	4.00612	40.2192	GDF11;SMAD4;TGFB3;GDF2;SULF1;THBS1;ACVR2B;ELAPOR2;HIPK2;PPP3CA;BMP2;BMPER;EP300;JAK2
Regulation of DNA-templated Transcription (GO:0006355)	141/2139	5.47203e-05	0.0221685	0	0	1.46658	14.3919	EHF;ZNF292;NAB1;EHMT1;JMJD1C;YEATS4;IKZF2;ETS1;IKZF5;RPS6KA1;EPC1;EP300;DPF3;ZNF689;SLC39A8;KMT5A;ZNF446;SOX9;ATXN7L3;ZNF169;ZNF683;KCNH2;TLE2;ZNF284;SMARCC2;ZNF705G;ANKRD49;SFMBT2;F2R;WNT5A;SOX13;ARID5A;RUNX2;JMJD6;SFRP1;ILF3;DMTF1;ZNF438;TCEANC2;HOXB3;ZSCAN25;MZF1;ATF4;ZNF551;KMT2D;MAGEL2;SP140;GLIS3;ZNF25;NPAS2;FOXO1;NPAS3;ZNHIT3;HIVEP1;ZKSCAN2;ZNF701;TASP1;HIVEP3;HIVEP2;EGR1;WWTR1;SMAD1;ZFHX3…
Protein Modification Process (GO:0036211)	47/545	8.05008e-05	0.0289892	0	0	1.9145	18.0485	GSK3B;PRKDC;LRRK2;PTEN;THBS1;CAMKK2;PPP3CA;PPP3CB;FUT9;AKT3;CHEK1;RPS6KA1;MAP3K20;FYN;JAK2;SBF1;ATG7;MAP4K4;LYN;MAP4K1;PTPN18;PRKCH;ICMT;UBE2I;PDPK1;ST8SIA2;FN1;PRKCA;PTPN12;FBXW2;SUMF1;HIPK2;ERN1;PPM1A;TBCK;COL3A1;ILF3;SNRK;PTPRC;GGCX;MAPKAPK2;NEK10;BIRC6;STT3B;MAP3K13;SGK1;CHST5
Negative Regulation of Inflammatory Response to Antigenic Stimulus (GO:0002862)	6/17	9.49379e-05	0.029522	0	0	10.868	100.662	LYN;RHBDF2;MKRN2;TREM2;FYN;MAPK14
Intracellular Signaling Cassette (GO:0141124)	34/354	0.000102309	0.029522	0	0	2.14552	19.712	CREBZF;NYAP1;PDE1C;LRRK2;PTEN;OPRL1;NLRC3;CAMKK2;IGF1R;MAP3K20;EP300;MAP4K4;WWTR1;SMAD1;SMAD4;CHUK;PDPK1;SPHK1;PDE4D;MAGI2;PDE4C;PRKCA;RUNX2;DUSP7;HIPK2;ARHGAP33;CCDC88C;MAPKAPK2;PDE3A;REL;MKRN2;ACKR3;RIN2;ATF4
Phosphorylation (GO:0016310)	30/298	0.000111891	0.029522	0	0	2.25696	20.5338	ALK;GSK3B;PANK2;PRKDC;LRRK2;CAMKK2;PPP3CB;FGGY;AKT3;CHEK1;RPS6KA1;MAP3K20;TAC4;FYN;MAP4K4;LYN;MAP4K1;PRKCH;PDPK1;PRKCA;HIPK2;ERN1;TBCK;ILF3;SNRK;MAPKAPK2;NEK10;BIRC6;SGK1;MAP3K13
Cell Surface Receptor Protein Serine/Threonine Kinase Signaling Pathway (GO:0007178)	7/25	0.000129782	0.029522	0	0	7.75373	69.3932	SMAD1;WWTR1;SMAD4;MAGI2;ACVR2B;RUNX2;HIPK2
SMAD Protein Signal Transduction (GO:0060395)	6/18	0.000136634	0.029522	0	0	9.96178	88.642	SMAD1;WWTR1;SMAD4;MAGI2;RUNX2;HIPK2
Regulation of Inflammatory Response to Antigenic Stimulus (GO:0002861)	6/18	0.000136634	0.029522	0	0	9.96178	88.642	LYN;RHBDF2;MKRN2;TREM2;FYN;MAPK14
Negative Regulation of Canonical Wnt Signaling Pathway (GO:0090090)	16/117	0.000150249	0.0297076	0	0	3.17469	27.9475	TLE3;WWTR1;GSK3B;TLE2;SMAD4;WNT5A;SOX13;MCC;GLI3;SHISA6;GREM1;SFRP1;BMP2;CCDC88C;SOX9;LZTS2
Negative Regulation of Cell Differentiation (GO:0045596)	24/220	0.000157961	0.0297076	0	0	2.46244	21.5541	IQCB1;WWTR1;MBD4;GSK3B;ZFHX3;TRIO;WNT5A;PTEN;LRP5;LDLRAD4;IL17RD;SMARCA2;FOXO1;SMARCA4;GREM1;ASXL1;DISP3;SFRP1;BMP2;CSRP1;BCL7B;SPRY2;SOX9;CNTN4
Polysaccharide Metabolic Process (GO:0005976)	4/7	0.000164991	0.0297076	0	0	26.5218	230.995	EXT2;FUT9;HAS3;HAS2
Regulation of Ossification (GO:0030278)	9/44	0.000203973	0.0347935	0	0	5.13313	43.6189	CCDC134;BMP3;BMP2;SFRP1;CHSY1;WNT5A;BMP2K;SOX9;ACVR2B
Negative Regulation of Intracellular Signal Transduction (GO:1902532)	29/297	0.000243821	0.0395113	0	0	2.17939	18.1305	GSK3B;CTNND1;PTEN;TREM2;NLRC3;LDLRAD4;DUSP16;THBS1;IGF1R;C1QTNF3;PIP5KL1;RPS6KA1;DAG1;MAP3K20;NLRP3;PMEPA1;SLC39A8;LYN;MAGI2;NR1H4;MAPK14;ESR1;MOB4;GREM1;ASXL1;PPM1A;BCL2;MKRN2;STAMBP
Positive Regulation of Neuron Projection Development (GO:0010976)	14/99	0.000268141	0.041383	0	0	3.29655	27.1108	LYN;ALK;SMAD1;BCL11A;ANKRD44;MAGI2;WNT5A;COBL;PTPRD;RAP1A;CUX2;FUT9;PTK7;EP300
Positive Regulation of Gene Expression (GO:0010628)	38/436	0.000305914	0.0446491	0	0	1.92827	15.604	ITK;GSK3B;TFRC;PRKDC;TREM2;TENT4A;AREG;ETS1;THBS1;TTBK1;RPS4X;C1QTNF3;NWD1;CUX2;CSRP1;NLRP3;LGALS9;SOX9;ZNF683;MBD4;EGR1;SMAD4;NDUFA2;WNT5A;FN1;ARID5A;HMGA2;UPF3A;MAPK14;MED26;ERN1;MAPK11;BMP2;SPRY2;NOX5;PLA2R1;ATF4;TLR2
Regulation of Neuron Projection Development (GO:0010975)	20/176	0.000316856	0.0446491	0	0	2.57269	20.7283	LYN;GSK3B;BCL11A;DCC;ANKRD44;LRRK2;MAGI2;WNT5A;PTEN;SEZ6;CRMP1;FYCO1;RAP1A;SIPA1L1;FUT9;PTK7;VPS72;NOVA2;EP300;KIF1A
Cellular Response to Estrogen Stimulus (GO:0071391)	5/14	0.000352731	0.0476334	0	0	11.0588	87.9154	SFRP1;OCSTAMP;ARID5A;SERPINB9;ESR1
