# Supplementary material for: Maize miRNAs Might Regulate Human Genes Involved in Prostate Cancer: An In Silico Approach
Source: BioTech (Basel). 2025 Dec 3;14(4):95. doi: 10.3390/biotech14040095 (PMC12730536; doi:10.3390/biotech14040095)
Supplement: Supplementary file 1 [file biotech-14-00095-s001.zip › Table S4.xlsx]

## Sheet: KEGG_2021_Human_table
Term	Overlap	P-value	Adjusted P-value	Old P-value	Old Adjusted P-value	Odds Ratio	Combined Score	Genes
Dopaminergic synapse	18/132	6.174723985505935E-5	0.014602712646400349	0	0	3.1687782552882737	30.713260551127977	GSK3B;KCNJ9;PRKCA;CACNA1D;CACNA1C;PPP2R5C;MAPK14;GRIN2B;GNAI2;PPP3CA;MAPK11;PPP3CB;PLCB4;GNAQ;AKT3;KIF5A;ATF4;GRIA4
Growth hormone synthesis, secretion and action	16/119	1.836247543046234E-4	0.014602712646400349	0	0	3.112713823393435	26.77748255451724	GSK3B;ADCY3;PRKCA;CACNA1D;CACNA1C;MAPK14;GNAI2;MAPK11;ADCY9;PLCB4;GNAQ;AKT3;EP300;JAK2;BCAR1;ATF4
MAPK signaling pathway	29/294	2.0524098088834495E-4	0.014602712646400349	0	0	2.204413312818852	18.71839153268037	CACNA1D;IL1RAP;CACNA1C;AREG;DUSP16;IGF1R;PPP3CA;PPP3CB;RAP1A;AKT3;RPS6KA1;MAP3K20;MAP4K4;CACNG5;MAP4K1;PDGFRB;CHUK;TGFB3;PRKCA;CACNA2D4;MAPK14;DUSP7;PPM1A;MAPK11;CACNB3;MAPKAPK2;MAPT;MAP3K13;ATF4
Adrenergic signaling in cardiomyocytes	18/150	3.191966582034153E-4	0.014602712646400349	0	0	2.7340692181625372	22.008445629834295	ADCY3;PRKCA;CACNA1D;CACNA2D4;CACNA1C;PPP2R5C;MAPK14;GNAI2;MAPK11;CACNB3;ADCY9;PLCB4;GNAQ;AKT3;BCL2;SCN4B;ATF4;CACNG5
Long-term potentiation	11/67	3.235633917699593E-4	0.014602712646400349	0	0	3.9250563909774434	31.542206530199508	PPP3CA;PPP3CB;PLCB4;RAP1A;GNAQ;RPS6KA1;EP300;PRKCA;CACNA1C;GRIN2B;ATF4
Cholinergic synapse	15/113	3.326550092492283E-4	0.014602712646400349	0	0	3.0646222548215905	24.54273500344898	CHAT;ADCY3;PRKCA;CACNA1D;CACNA1C;GNAI2;ADCY9;PLCB4;GNAQ;AKT3;KCNQ3;BCL2;FYN;JAK2;ATF4
Glutamatergic synapse	15/114	3.6637630295628117E-4	0.014602712646400349	0	0	3.033506310461913	24.00064569689296	SLC38A1;ADCY3;PRKCA;CACNA1D;CACNA1C;GRIN2B;GNAI2;GRM2;PPP3CA;PPP3CB;ADCY9;PLCB4;DLG4;GNAQ;GRIA4
Parathyroid hormone synthesis, secretion and action	14/106	5.468639033211585E-4	0.018057820143977107	0	0	3.0446030944401086	22.86895947209411	EGR1;PDE4D;PDE4C;LRP5;ADCY3;PRKCA;RUNX2;GNAI2;AKAP13;ADCY9;PLCB4;GNAQ;BCL2;ATF4
Sphingolipid signaling pathway	15/119	5.82510327225068E-4	0.018057820143977107	0	0	2.8869023418442024	21.502121064973984	PDPK1;SPHK1;PTEN;PRKCA;PPP2R5C;MAPK14;GNAI2;MAPK11;PLCB4;GNAQ;AKT3;BCL2;FYN;MS4A2;NSMAF
Prostate cancer	13/97	7.408247202597444E-4	0.020669009695246866	0	0	3.0944218404661443	22.303808207187423	PDGFRB;GSK3B;CHUK;PDPK1;PTEN;TMPRSS2;FOXO1;IGF1R;AR;AKT3;BCL2;EP300;ATF4
AGE-RAGE signaling pathway in diabetic complications	13/100	9.903003579701541E-4	0.025117618170333908	0	0	2.987244774237354	20.66427250372761	EGR1;SMAD4;TGFB3;FN1;PRKCA;MAPK14;FOXO1;MAPK11;COL3A1;PLCB4;AKT3;BCL2;JAK2
Rap1 signaling pathway	21/210	0.00123419	0.028694944921518632	0	0	2.228132387706856	14.9226	PDGFRB;CTNND1;F2R;MAGI2;ADCY3;PRKCA;SIPA1L2;MAPK14;GRIN2B;THBS1;RAP1GAP;GNAI2;IGF1R;MAPK11;ADCY9;SIPA1L1;PLCB4;RAP1A;GNAQ;AKT3;BCAR1
Retrograde endocannabinoid signaling	16/148	0.00204688	0.0439292	0	0	2.4251402918069584	15.01510668164567	GABRQ;NDUFA5;KCNJ9;NDUFA10;NDUFA2;ADCY3;PRKCA;CACNA1D;CACNA1C;MAPK14;GNAI2;MAPK11;ADCY9;PLCB4;GNAQ;GRIA4
Circadian entrainment	12/97	0.00234511	0.0467347	0	0	2.819661563255439	17.07424360591735	ADCY9;PLCB4;MTNR1B;KCNJ9;GNAQ;ADCY3;PRKCA;CACNA1D;CACNA1C;GRIN2B;GRIA4;GNAI2
