# Supplementary material for: Maize miRNAs Might Regulate Human Genes Involved in Prostate Cancer: An In Silico Approach
Source: BioTech (Basel). 2025 Dec 3;14(4):95. doi: 10.3390/biotech14040095 (PMC12730536; doi:10.3390/biotech14040095)
Supplement: Supplementary file 1 [file biotech-14-00095-s001.zip › Table S5.xlsx]

## Sheet: Sheet1
Gene	Pathways	Num_Pathways
GSK3B	Dopaminergic synapse; Growth hormone synthesis, secretion and action; Prostate cancer	3
PRKCA	Adrenergic signaling in cardiomyocytes; Cholinergic synapse; Dopaminergic synapse; Glutamatergic synapse; Growth hormone synthesis, secretion and action; Long-term potentiation; MAPK signaling pathway; Parathyroid hormone synthesis, secretion and action; Sphingolipid signaling pathway	9
CACNA1D	Adrenergic signaling in cardiomyocytes; Cholinergic synapse; Dopaminergic synapse; Glutamatergic synapse; Growth hormone synthesis, secretion and action; MAPK signaling pathway	6
CACNA1C	Adrenergic signaling in cardiomyocytes; Cholinergic synapse; Dopaminergic synapse; Glutamatergic synapse; Growth hormone synthesis, secretion and action; Long-term potentiation; MAPK signaling pathway	7
PPP2R5C	Adrenergic signaling in cardiomyocytes; Dopaminergic synapse; Sphingolipid signaling pathway	3
MAPK14	Adrenergic signaling in cardiomyocytes; Dopaminergic synapse; Growth hormone synthesis, secretion and action; MAPK signaling pathway; Sphingolipid signaling pathway	5
GRIN2B	Dopaminergic synapse; Glutamatergic synapse; Long-term potentiation	3
GNAI2	Adrenergic signaling in cardiomyocytes; Cholinergic synapse; Dopaminergic synapse; Glutamatergic synapse; Growth hormone synthesis, secretion and action; Parathyroid hormone synthesis, secretion and action; Sphingolipid signaling pathway	7
PPP3CA	Dopaminergic synapse; Glutamatergic synapse; Long-term potentiation; MAPK signaling pathway	4
MAPK11	Adrenergic signaling in cardiomyocytes; Dopaminergic synapse; Growth hormone synthesis, secretion and action; MAPK signaling pathway; Sphingolipid signaling pathway	5
PPP3CB	Dopaminergic synapse; Glutamatergic synapse; Long-term potentiation; MAPK signaling pathway	4
PLCB4	Adrenergic signaling in cardiomyocytes; Cholinergic synapse; Dopaminergic synapse; Glutamatergic synapse; Growth hormone synthesis, secretion and action; Long-term potentiation; Parathyroid hormone synthesis, secretion and action; Sphingolipid signaling pathway	8
GNAQ	Adrenergic signaling in cardiomyocytes; Cholinergic synapse; Dopaminergic synapse; Glutamatergic synapse; Growth hormone synthesis, secretion and action; Long-term potentiation; Parathyroid hormone synthesis, secretion and action; Sphingolipid signaling pathway	8
AKT3	Adrenergic signaling in cardiomyocytes; Cholinergic synapse; Dopaminergic synapse; Growth hormone synthesis, secretion and action; MAPK signaling pathway; Prostate cancer; Sphingolipid signaling pathway	7
ATF4	Adrenergic signaling in cardiomyocytes; Cholinergic synapse; Dopaminergic synapse; Growth hormone synthesis, secretion and action; Long-term potentiation; MAPK signaling pathway; Parathyroid hormone synthesis, secretion and action; Prostate cancer	8
GRIA4	Dopaminergic synapse; Glutamatergic synapse	2
ADCY3	Adrenergic signaling in cardiomyocytes; Cholinergic synapse; Glutamatergic synapse; Growth hormone synthesis, secretion and action; Parathyroid hormone synthesis, secretion and action	5
ADCY9	Adrenergic signaling in cardiomyocytes; Cholinergic synapse; Glutamatergic synapse; Growth hormone synthesis, secretion and action; Parathyroid hormone synthesis, secretion and action	5
EP300	Growth hormone synthesis, secretion and action; Long-term potentiation; Prostate cancer	3
JAK2	Cholinergic synapse; Growth hormone synthesis, secretion and action	2
IGF1R	MAPK signaling pathway; Prostate cancer	2
RAP1A	Long-term potentiation; MAPK signaling pathway	2
RPS6KA1	Long-term potentiation; MAPK signaling pathway	2
CACNG5	Adrenergic signaling in cardiomyocytes; MAPK signaling pathway	2
PDGFRB	MAPK signaling pathway; Prostate cancer	2
CHUK	MAPK signaling pathway; Prostate cancer	2
CACNA2D4	Adrenergic signaling in cardiomyocytes; MAPK signaling pathway	2
CACNB3	Adrenergic signaling in cardiomyocytes; MAPK signaling pathway	2
BCL2	Adrenergic signaling in cardiomyocytes; Cholinergic synapse; Parathyroid hormone synthesis, secretion and action; Prostate cancer; Sphingolipid signaling pathway	5
FYN	Cholinergic synapse; Sphingolipid signaling pathway	2
PDPK1	Prostate cancer; Sphingolipid signaling pathway	2
PTEN	Prostate cancer; Sphingolipid signaling pathway	2
